# Supplementary material for: 4-Bromo-3-hy­droxy-3-(4-hy­droxy-2-oxo-2H-chromen-3-yl)indolin-2-one
Source: Acta Crystallogr Sect E Struct Rep Online. 2011 Jan 8;67(Pt 2):o307. doi: 10.1107/S1600536811000213 (PMC3051509; doi:10.1107/S1600536811000213)
Supplement: Supplementary file 1 [file e-67-0o307-sup1.cif]

##############################################################################
###                                                                        ###
###        Electronic paper (Acta Crystallographica Section E)             ###
###                                                                        ###
##############################################################################
#                                                                            #
# This CIF contains the data in a paper accepted for publication in Acta     #
# Crystallographica Section E. It conforms to the requirements of Notes      #
# for Authors for Section E, and has been peer reviewed under the auspices   #
# of the IUCr Commission on Journals.                                        #
#                                                                            #
# Full details of the Crystallographic Information File format               #
# are given in the paper "The Crystallographic Information File (CIF):       #
# a New Standard Archive File for Crystallography" by S. R. Hall, F. H.      #
# Allen and I. D. Brown [Acta Cryst. (1991), A47, 655-685].                  #
#                                                                            #
# The current version of the core CIF dictionary is obtainable from          #
# ftp://ftp.iucr.org/pub/cif_core.dic. The current version number is 2.4.    #
#                                                                            #
# Software is freely available for graphical display of the structure(s) in  #
# this CIF.  For information consult the CIF home page http://www.iucr.org/  #
# cif/home.html                                                              #
#                                                                            #
# This file may be used for bona fide research purposes within the           #
# scientific community so long as proper attribution is given to the journal # 
# article from which it was obtained.                                        #
#                                                                            #
##############################################################################
                                             
data_global
_audit_creation_method     'form.cif (version 2.0)'
_journal_data_validation_number     ?
_journal_date_recd_electronic     2010-12-04
_journal_date_accepted     2011-01-04
_journal_name_full     'Acta Crystallographica, Section E'
_journal_year     2011
_journal_volume     67
_journal_issue      2
_journal_page_first     o307
_journal_page_last     o307
_journal_paper_category     QO
_journal_coeditor_code     BH2329
_publ_contact_author_name     'Song-Lei Zhu'
_publ_contact_author_address
;
Department of Chemistry, Xuzhou Medical College
Xuzhou 221004, People's Republic of China
;
_publ_contact_author_email     songleizhu@126.com
_publ_contact_author_fax     '86 516 83979800'
_publ_contact_author_phone     '86 516 83979800'
_publ_section_title
;
4-Bromo-3-hydroxy-3-(4-hydroxy-2-oxo-2<i>H</i>-chromen-3-yl)indolin-2-one
;
loop_
    _publ_author_name
    _publ_author_footnote
    _publ_author_address
    "Zhu, Song-Lei" .
;
Department of Chemistry
Xuzhou Medical College
Xuzhou 221004
People's Republic of China
;
_publ_section_synopsis     .
data_I
_audit_creation_method     SHELXL-97
_chemical_name_systematic
;
4-Bromo-3-hydroxy-3-(4-hydroxy-2-oxo-2<i>H</i>-chromen-3-yl)indolin-2-one
;
_chemical_name_common     ?
_chemical_formula_moiety     'C17 H10 Br N O5'
_chemical_formula_sum     'C17 H10 Br N O5'
_chemical_formula_iupac     'C17 H10 Br N O5'
_chemical_formula_weight     388.17
_chemical_melting_point     ?
_chemical_melting_point_gt     469
_chemical_melting_point_lt     471
_symmetry_cell_setting     monoclinic
_symmetry_space_group_name_H-M     'P 21/c'
_symmetry_space_group_name_Hall     '-P 2ybc'
loop_
    _symmetry_equiv_pos_as_xyz
    'x, y, z'
    '-x, y+1/2, -z+1/2'
    '-x, -y, -z'
    'x, -y-1/2, z-1/2'
_cell_length_a     11.358(3)
_cell_length_b     13.428(3)
_cell_length_c     10.360(2)
_cell_angle_alpha     90.00
_cell_angle_beta     113.307(3)
_cell_angle_gamma     90.00
_cell_volume     1451.1(5)
_cell_formula_units_Z     4
_cell_measurement_reflns_used     5845
_cell_measurement_theta_min     3.0
_cell_measurement_theta_max     25.3
_cell_measurement_temperature     153(2)
_exptl_crystal_description     block
_exptl_crystal_colour     colourless
_exptl_crystal_size_max     0.78
_exptl_crystal_size_mid     0.36
_exptl_crystal_size_min     0.35
_exptl_crystal_density_diffrn     1.777
_exptl_crystal_density_meas     ?
_exptl_crystal_density_method     'not measured'
_exptl_crystal_F_000     776
_exptl_absorpt_coefficient_mu     2.862
_exptl_absorpt_correction_type     multi-scan
_exptl_absorpt_process_details     '(REQAB; Jacobson, 1998)'
_exptl_absorpt_correction_T_min     0.173
_exptl_absorpt_correction_T_max     0.366
_exptl_special_details     ?
_diffrn_ambient_temperature     153(2)
_diffrn_radiation_type     MoK\a
_diffrn_radiation_wavelength     0.71070
_diffrn_radiation_source     'fine-focus sealed tube'
_diffrn_radiation_monochromator     graphite
_diffrn_measurement_device_type     'Rigaku Mercury'
_diffrn_measurement_method     \w
_diffrn_detector_area_resol_mean     7.31
_diffrn_reflns_number     13755
_diffrn_reflns_av_R_equivalents     0.0231
_diffrn_reflns_av_sigmaI/netI     0.0168
_diffrn_reflns_theta_min     3.03
_diffrn_reflns_theta_max     25.35
_diffrn_reflns_theta_full     25.35
_diffrn_measured_fraction_theta_max     0.998
_diffrn_measured_fraction_theta_full     0.998
_diffrn_reflns_limit_h_min     -13
_diffrn_reflns_limit_h_max     11
_diffrn_reflns_limit_k_min     -16
_diffrn_reflns_limit_k_max     16
_diffrn_reflns_limit_l_min     -12
_diffrn_reflns_limit_l_max     12
_diffrn_standards_number     ?
_diffrn_standards_interval_count     ?
_diffrn_standards_interval_time     ?
_diffrn_standards_decay_%     ?
_refine_special_details     ?
_reflns_number_total     2655
_reflns_number_gt     2544
_reflns_threshold_expression     I>2\s(I)
_refine_ls_structure_factor_coef     Fsqd
_refine_ls_matrix_type     full
_refine_ls_R_factor_all     0.0258
_refine_ls_R_factor_gt     0.0243
_refine_ls_wR_factor_gt     0.0578
_refine_ls_wR_factor_ref     0.0587
_refine_ls_goodness_of_fit_ref     1.078
_refine_ls_restrained_S_all     1.078
_refine_ls_number_reflns     2655
_refine_ls_number_parameters     220
_refine_ls_number_restraints     0
_refine_ls_number_constraints     0
_refine_ls_hydrogen_treatment     constr
_refine_ls_weighting_scheme     calc
_refine_ls_weighting_details
         'calc w=1/[\s^2^(Fo^2^)+(0.0278P)^2^+1.0659P] where P=(Fo^2^+2Fc^2^)/3'
_atom_sites_solution_hydrogens     geom
_atom_sites_solution_primary     direct
_atom_sites_solution_secondary     difmap
_refine_ls_shift/su_max     0.001
_refine_ls_shift/su_mean     0.000
_refine_diff_density_max     0.340
_refine_diff_density_min     -0.423
_refine_ls_extinction_method     none
_refine_ls_extinction_coef     ?
loop_
    _atom_type_symbol
    _atom_type_description
    _atom_type_scat_dispersion_real
    _atom_type_scat_dispersion_imag
    _atom_type_scat_source
    'C' 'C' 0.0033 0.0016
                         'International Tables Vol C Tables 4.2.6.8 and 6.1.1.4'
    'H' 'H' 0.0000 0.0000
                         'International Tables Vol C Tables 4.2.6.8 and 6.1.1.4'
    'Br' 'Br' -0.2901 2.4595
                         'International Tables Vol C Tables 4.2.6.8 and 6.1.1.4'
    'N' 'N' 0.0061 0.0033
                         'International Tables Vol C Tables 4.2.6.8 and 6.1.1.4'
    'O' 'O' 0.0106 0.0060
                         'International Tables Vol C Tables 4.2.6.8 and 6.1.1.4'
_computing_data_collection     'CrystalClear (Rigaku/MSC, 2001)'
_computing_cell_refinement     'CrystalClear (Rigaku/MSC, 2001)'
_computing_data_reduction     'CrystalStructure (Rigaku/MSC, 2004)'
_computing_structure_solution     'SHELXS97 (Sheldrick, 2008)'
_computing_structure_refinement     'SHELXL97 (Sheldrick, 2008)'
_computing_molecular_graphics
                              'ORTEPII (Johnson, 1976)  and PLATON (Spek, 2009)'
_computing_publication_material
                            'SHELXL97 (Sheldrick, 2008) and PLATON (Spek, 2009)'
loop_
    _atom_site_type_symbol
    _atom_site_label
    _atom_site_fract_x
    _atom_site_fract_y
    _atom_site_fract_z
    _atom_site_U_iso_or_equiv
    _atom_site_adp_type
    _atom_site_calc_flag
    _atom_site_refinement_flags
    _atom_site_occupancy
    _atom_site_disorder_assembly
    _atom_site_disorder_group
    Br Br1 0.618858(19) 0.424530(16) -0.05888(2) 0.02468(8) Uani d . 1 . .
    O O1 0.81967(12) 0.24579(9) 0.19817(13) 0.0150(3) Uani d . 1 . .
    H H1 0.8602 0.2544 0.1466 0.023 Uiso calc R 1 . .
    O O2 0.93364(12) 0.28564(10) 0.50987(13) 0.0165(3) Uani d . 1 . .
    O O3 0.55747(12) 0.43528(9) 0.37776(13) 0.0147(3) Uani d . 1 . .
    O O4 0.75296(12) 0.48622(9) 0.41805(13) 0.0170(3) Uani d . 1 . .
    O O5 0.58573(13) 0.20063(10) 0.13673(14) 0.0195(3) Uani d . 1 . .
    H H5 0.6572 0.1978 0.1306 0.029 Uiso calc R 1 . .
    N N1 1.01146(14) 0.40717(11) 0.40768(16) 0.0144(3) Uani d . 1 . .
    H H1A 1.0875 0.4158 0.4757 0.017 Uiso calc R 1 . .
    C C1 0.81079(17) 0.33888(13) 0.26299(18) 0.0122(4) Uani d . 1 . .
    C C2 0.92400(17) 0.33989(13) 0.41181(19) 0.0130(4) Uani d . 1 . .
    C C3 0.96558(18) 0.46179(14) 0.28075(19) 0.0149(4) Uani d . 1 . .
    C C4 0.84479(18) 0.42644(13) 0.19296(19) 0.0131(4) Uani d . 1 . .
    C C5 0.78170(18) 0.47149(14) 0.06449(19) 0.0169(4) Uani d . 1 . .
    C C6 0.8382(2) 0.55024(15) 0.0235(2) 0.0223(4) Uani d . 1 . .
    H H6 0.7943 0.5817 -0.0648 0.027 Uiso calc R 1 . .
    C C7 0.9589(2) 0.58249(15) 0.1123(2) 0.0239(5) Uani d . 1 . .
    H H7 0.9975 0.6359 0.0832 0.029 Uiso calc R 1 . .
    C C8 1.02526(19) 0.53885(15) 0.2429(2) 0.0196(4) Uani d . 1 . .
    H H8 1.1081 0.5613 0.3034 0.023 Uiso calc R 1 . .
    C C9 0.68273(17) 0.34335(13) 0.27623(18) 0.0124(4) Uani d . 1 . .
    C C10 0.66978(17) 0.42446(13) 0.35962(19) 0.0124(4) Uani d . 1 . .
    C C11 0.45996(17) 0.36647(14) 0.32443(18) 0.0135(4) Uani d . 1 . .
    C C12 0.46973(17) 0.28643(14) 0.24491(18) 0.0139(4) Uani d . 1 . .
    C C13 0.58467(17) 0.27702(14) 0.21777(18) 0.0136(4) Uani d . 1 . .
    C C14 0.37095(18) 0.21509(15) 0.20037(19) 0.0176(4) Uani d . 1 . .
    H H14 0.3758 0.1597 0.1457 0.021 Uiso calc R 1 . .
    C C15 0.26732(18) 0.22596(16) 0.2364(2) 0.0203(4) Uani d . 1 . .
    H H15 0.2014 0.1772 0.2084 0.024 Uiso calc R 1 . .
    C C16 0.25902(18) 0.30829(16) 0.3140(2) 0.0214(4) Uani d . 1 . .
    H H16 0.1864 0.3156 0.3370 0.026 Uiso calc R 1 . .
    C C17 0.35425(18) 0.37954(15) 0.35806(19) 0.0178(4) Uani d . 1 . .
    H H17 0.3476 0.4360 0.4100 0.021 Uiso calc R 1 . .
loop_
    _atom_site_aniso_label
    _atom_site_aniso_U_11
    _atom_site_aniso_U_22
    _atom_site_aniso_U_33
    _atom_site_aniso_U_12
    _atom_site_aniso_U_13
    _atom_site_aniso_U_23
    Br1 0.02298(13) 0.02838(13) 0.01533(12) -0.00237(8) -0.00025(9) 0.00135(8)
    O1 0.0179(7) 0.0140(7) 0.0178(7) -0.0007(5) 0.0120(5) -0.0031(5)
    O2 0.0181(7) 0.0185(7) 0.0146(6) 0.0034(5) 0.0084(5) 0.0029(5)
    O3 0.0115(6) 0.0166(7) 0.0166(7) -0.0005(5) 0.0061(5) -0.0045(5)
    O4 0.0156(7) 0.0151(7) 0.0192(7) -0.0024(5) 0.0058(5) -0.0056(5)
    O5 0.0166(7) 0.0213(7) 0.0231(7) -0.0047(6) 0.0106(6) -0.0118(6)
    N1 0.0099(7) 0.0185(8) 0.0131(8) -0.0012(6) 0.0028(6) -0.0004(6)
    C1 0.0130(9) 0.0116(9) 0.0125(9) -0.0004(7) 0.0057(7) -0.0017(7)
    C2 0.0125(9) 0.0130(9) 0.0157(9) 0.0032(7) 0.0078(7) -0.0013(7)
    C3 0.0159(9) 0.0154(9) 0.0153(9) 0.0010(7) 0.0082(7) -0.0021(8)
    C4 0.0153(9) 0.0122(9) 0.0143(9) -0.0005(7) 0.0085(8) -0.0019(7)
    C5 0.0192(10) 0.0174(10) 0.0139(9) 0.0005(8) 0.0064(8) -0.0024(8)
    C6 0.0326(12) 0.0192(10) 0.0158(10) 0.0000(9) 0.0101(9) 0.0038(8)
    C7 0.0338(12) 0.0179(10) 0.0256(11) -0.0060(9) 0.0177(10) 0.0002(8)
    C8 0.0204(10) 0.0182(10) 0.0226(10) -0.0061(8) 0.0113(8) -0.0035(8)
    C9 0.0121(9) 0.0136(9) 0.0112(9) 0.0009(7) 0.0045(7) -0.0002(7)
    C10 0.0114(9) 0.0141(9) 0.0110(9) 0.0008(7) 0.0038(7) 0.0018(7)
    C11 0.0111(9) 0.0177(9) 0.0089(8) -0.0008(7) 0.0010(7) 0.0011(7)
    C12 0.0128(9) 0.0173(9) 0.0102(8) 0.0001(7) 0.0031(7) 0.0021(7)
    C13 0.0164(9) 0.0137(9) 0.0103(8) 0.0012(7) 0.0048(7) -0.0003(7)
    C14 0.0176(9) 0.0185(10) 0.0155(9) -0.0021(8) 0.0051(8) -0.0023(8)
    C15 0.0129(9) 0.0272(11) 0.0191(10) -0.0068(8) 0.0045(8) -0.0005(8)
    C16 0.0138(9) 0.0339(12) 0.0181(10) 0.0004(8) 0.0080(8) 0.0008(9)
    C17 0.0153(9) 0.0238(10) 0.0143(9) 0.0033(8) 0.0056(8) -0.0016(8)
_geom_special_details     ?
loop_
    _geom_bond_atom_site_label_1
    _geom_bond_atom_site_label_2
    _geom_bond_site_symmetry_2
    _geom_bond_distance
    _geom_bond_publ_flag
    Br1 C5 . 1.8925(19) ?
    O1 C1 . 1.441(2) ?
    O1 H1 . 0.8400 ?
    O2 C2 . 1.219(2) ?
    O3 C10 . 1.369(2) ?
    O3 C11 . 1.379(2) ?
    O4 C10 . 1.222(2) ?
    O5 C13 . 1.329(2) ?
    O5 H5 . 0.8400 ?
    N1 C2 . 1.356(2) ?
    N1 C3 . 1.413(2) ?
    N1 H1A . 0.8800 ?
    C1 C4 . 1.510(2) ?
    C1 C9 . 1.515(2) ?
    C1 C2 . 1.569(2) ?
    C3 C8 . 1.376(3) ?
    C3 C4 . 1.395(3) ?
    C4 C5 . 1.377(3) ?
    C5 C6 . 1.388(3) ?
    C6 C7 . 1.384(3) ?
    C6 H6 . 0.9500 ?
    C7 C8 . 1.392(3) ?
    C7 H7 . 0.9500 ?
    C8 H8 . 0.9500 ?
    C9 C13 . 1.366(3) ?
    C9 C10 . 1.434(2) ?
    C11 C12 . 1.385(3) ?
    C11 C17 . 1.387(3) ?
    C12 C14 . 1.407(3) ?
    C12 C13 . 1.446(3) ?
    C14 C15 . 1.376(3) ?
    C14 H14 . 0.9500 ?
    C15 C16 . 1.392(3) ?
    C15 H15 . 0.9500 ?
    C16 C17 . 1.379(3) ?
    C16 H16 . 0.9500 ?
    C17 H17 . 0.9500 ?
loop_
    _geom_angle_atom_site_label_1
    _geom_angle_atom_site_label_2
    _geom_angle_atom_site_label_3
    _geom_angle_site_symmetry_1
    _geom_angle_site_symmetry_3
    _geom_angle
    _geom_angle_publ_flag
    C1 O1 H1 . . 109.5 ?
    C10 O3 C11 . . 121.22(14) ?
    C13 O5 H5 . . 109.5 ?
    C2 N1 C3 . . 111.72(15) ?
    C2 N1 H1A . . 124.1 ?
    C3 N1 H1A . . 124.1 ?
    O1 C1 C4 . . 111.91(14) ?
    O1 C1 C9 . . 108.86(14) ?
    C4 C1 C9 . . 116.74(15) ?
    O1 C1 C2 . . 106.50(14) ?
    C4 C1 C2 . . 101.50(14) ?
    C9 C1 C2 . . 110.71(14) ?
    O2 C2 N1 . . 126.80(17) ?
    O2 C2 C1 . . 125.59(16) ?
    N1 C2 C1 . . 107.49(15) ?
    C8 C3 C4 . . 122.56(18) ?
    C8 C3 N1 . . 127.83(17) ?
    C4 C3 N1 . . 109.61(16) ?
    C5 C4 C3 . . 118.82(17) ?
    C5 C4 C1 . . 132.24(17) ?
    C3 C4 C1 . . 108.91(16) ?
    C4 C5 C6 . . 120.25(18) ?
    C4 C5 Br1 . . 120.15(14) ?
    C6 C5 Br1 . . 119.59(15) ?
    C7 C6 C5 . . 119.43(19) ?
    C7 C6 H6 . . 120.3 ?
    C5 C6 H6 . . 120.3 ?
    C6 C7 C8 . . 121.85(19) ?
    C6 C7 H7 . . 119.1 ?
    C8 C7 H7 . . 119.1 ?
    C3 C8 C7 . . 117.08(18) ?
    C3 C8 H8 . . 121.5 ?
    C7 C8 H8 . . 121.5 ?
    C13 C9 C10 . . 120.16(16) ?
    C13 C9 C1 . . 125.27(16) ?
    C10 C9 C1 . . 114.56(15) ?
    O4 C10 O3 . . 116.09(16) ?
    O4 C10 C9 . . 124.78(17) ?
    O3 C10 C9 . . 119.13(15) ?
    O3 C11 C12 . . 121.17(16) ?
    O3 C11 C17 . . 116.90(16) ?
    C12 C11 C17 . . 121.91(17) ?
    C11 C12 C14 . . 118.83(16) ?
    C11 C12 C13 . . 118.33(16) ?
    C14 C12 C13 . . 122.75(17) ?
    O5 C13 C9 . . 125.02(16) ?
    O5 C13 C12 . . 115.15(16) ?
    C9 C13 C12 . . 119.82(16) ?
    C15 C14 C12 . . 119.70(18) ?
    C15 C14 H14 . . 120.2 ?
    C12 C14 H14 . . 120.2 ?
    C14 C15 C16 . . 120.10(18) ?
    C14 C15 H15 . . 120.0 ?
    C16 C15 H15 . . 120.0 ?
    C17 C16 C15 . . 121.25(18) ?
    C17 C16 H16 . . 119.4 ?
    C15 C16 H16 . . 119.4 ?
    C16 C17 C11 . . 118.19(18) ?
    C16 C17 H17 . . 120.9 ?
    C11 C17 H17 . . 120.9 ?
loop_
    _geom_torsion_atom_site_label_1
    _geom_torsion_atom_site_label_2
    _geom_torsion_atom_site_label_3
    _geom_torsion_atom_site_label_4
    _geom_torsion_site_symmetry_1
    _geom_torsion_site_symmetry_2
    _geom_torsion_site_symmetry_3
    _geom_torsion_site_symmetry_4
    _geom_torsion
    _geom_torsion_publ_flag
    C3 N1 C2 O2 . . . . -176.25(17) ?
    C3 N1 C2 C1 . . . . 7.53(19) ?
    O1 C1 C2 O2 . . . . -67.8(2) ?
    C4 C1 C2 O2 . . . . 175.02(17) ?
    C9 C1 C2 O2 . . . . 50.4(2) ?
    O1 C1 C2 N1 . . . . 108.53(15) ?
    C4 C1 C2 N1 . . . . -8.69(17) ?
    C9 C1 C2 N1 . . . . -133.29(15) ?
    C2 N1 C3 C8 . . . . 176.71(18) ?
    C2 N1 C3 C4 . . . . -3.0(2) ?
    C8 C3 C4 C5 . . . . -1.2(3) ?
    N1 C3 C4 C5 . . . . 178.55(16) ?
    C8 C3 C4 C1 . . . . 177.16(17) ?
    N1 C3 C4 C1 . . . . -3.1(2) ?
    O1 C1 C4 C5 . . . . 71.8(2) ?
    C9 C1 C4 C5 . . . . -54.5(3) ?
    C2 C1 C4 C5 . . . . -174.98(19) ?
    O1 C1 C4 C3 . . . . -106.26(17) ?
    C9 C1 C4 C3 . . . . 127.40(17) ?
    C2 C1 C4 C3 . . . . 6.96(18) ?
    C3 C4 C5 C6 . . . . 0.4(3) ?
    C1 C4 C5 C6 . . . . -177.55(18) ?
    C3 C4 C5 Br1 . . . . 179.05(13) ?
    C1 C4 C5 Br1 . . . . 1.1(3) ?
    C4 C5 C6 C7 . . . . 0.6(3) ?
    Br1 C5 C6 C7 . . . . -178.13(15) ?
    C5 C6 C7 C8 . . . . -0.7(3) ?
    C4 C3 C8 C7 . . . . 1.0(3) ?
    N1 C3 C8 C7 . . . . -178.66(18) ?
    C6 C7 C8 C3 . . . . -0.1(3) ?
    O1 C1 C9 C13 . . . . -8.8(2) ?
    C4 C1 C9 C13 . . . . 119.0(2) ?
    C2 C1 C9 C13 . . . . -125.59(19) ?
    O1 C1 C9 C10 . . . . 170.24(14) ?
    C4 C1 C9 C10 . . . . -61.9(2) ?
    C2 C1 C9 C10 . . . . 53.5(2) ?
    C11 O3 C10 O4 . . . . -175.77(15) ?
    C11 O3 C10 C9 . . . . 3.9(2) ?
    C13 C9 C10 O4 . . . . 178.59(17) ?
    C1 C9 C10 O4 . . . . -0.5(3) ?
    C13 C9 C10 O3 . . . . -1.0(3) ?
    C1 C9 C10 O3 . . . . 179.82(15) ?
    C10 O3 C11 C12 . . . . -3.1(2) ?
    C10 O3 C11 C17 . . . . 174.87(16) ?
    O3 C11 C12 C14 . . . . 176.13(16) ?
    C17 C11 C12 C14 . . . . -1.7(3) ?
    O3 C11 C12 C13 . . . . -0.6(3) ?
    C17 C11 C12 C13 . . . . -178.41(17) ?
    C10 C9 C13 O5 . . . . 178.61(17) ?
    C1 C9 C13 O5 . . . . -2.4(3) ?
    C10 C9 C13 C12 . . . . -2.5(3) ?
    C1 C9 C13 C12 . . . . 176.51(16) ?
    C11 C12 C13 O5 . . . . -177.70(16) ?
    C14 C12 C13 O5 . . . . 5.8(3) ?
    C11 C12 C13 C9 . . . . 3.3(3) ?
    C14 C12 C13 C9 . . . . -173.22(17) ?
    C11 C12 C14 C15 . . . . -0.1(3) ?
    C13 C12 C14 C15 . . . . 176.45(17) ?
    C12 C14 C15 C16 . . . . 1.4(3) ?
    C14 C15 C16 C17 . . . . -1.0(3) ?
    C15 C16 C17 C11 . . . . -0.8(3) ?
    O3 C11 C17 C16 . . . . -175.81(16) ?
    C12 C11 C17 C16 . . . . 2.1(3) ?
loop_
    _geom_hbond_atom_site_label_D
    _geom_hbond_atom_site_label_H
    _geom_hbond_atom_site_label_A
    _geom_hbond_site_symmetry_A
    _geom_hbond_distance_DH
    _geom_hbond_distance_HA
    _geom_hbond_distance_DA
    _geom_hbond_angle_DHA
    _geom_hbond_publ_flag
    O1 H1 O2 4_565 0.84 1.98 2.7672(17) 155 yes
    O5 H5 O1 . 0.84 1.81 2.5486(19) 145 yes
    N1 H1A O4 3_766 0.88 2.16 2.940(2) 148 yes
    C7 H7 O2 2_755 0.95 2.49 3.429(2) 172 yes
    C8 H8 O1 2_755 0.95 2.61 3.217(2) 122 yes
