# Supplementary material for: 4-Bromo-3-hy­droxy-3-(4-hy­droxy-2-oxo-2H-chromen-3-yl)indolin-2-one
Source: Acta Crystallogr Sect E Struct Rep Online. 2011 Jan 8;67(Pt 2):o307. doi: 10.1107/S1600536811000213 (PMC3051509; doi:10.1107/S1600536811000213)
Supplement: Supplementary file 2 [file e-67-0o307-Isup2.hkl]

# 
# h,k,l, Fc-squared, Fo-squared, sigma(Fo-squared) and status flag 
# 
data_I
_shelx_title '  _060330b' 
_shelx_refln_list_code          4 
_shelx_F_calc_maximum      218.82 
_exptl_crystal_F_000       776.00 
_reflns_d_resolution_high  0.8301 
 
loop_ 
 _symmetry_equiv_pos_as_xyz 
 'x, y, z' 
 '-x, y+1/2, -z+1/2' 
 '-x, -y, -z' 
 'x, -y-1/2, z-1/2' 
 
_cell_length_a    11.3583 
_cell_length_b    13.4280 
_cell_length_c    10.3596 
_cell_angle_alpha  90.000 
_cell_angle_beta  113.307 
_cell_angle_gamma  90.000 
 
_shelx_F_squared_multiplier     1.000 
 
loop_ 
 _refln_index_h 
 _refln_index_k 
 _refln_index_l 
 _refln_F_squared_calc 
 _refln_F_squared_meas 
 _refln_F_squared_sigma 
 _refln_observed_status 
   2   0   0      853.44      840.80     11.51 o 
   3   0   0     8533.76     8300.63     55.27 o 
   4   0   0     4725.34     4317.58     41.74 o 
   5   0   0    19480.95    19528.43    109.15 o 
   6   0   0      400.68      340.99     10.35 o 
   7   0   0      912.55      823.30     16.45 o 
   8   0   0     1178.41     1128.81     19.98 o 
   9   0   0     2921.25     2986.58     43.53 o 
  10   0   0      113.47       99.41      9.48 o 
  11   0   0      787.53      737.05     35.43 o 
  12   0   0      227.51      240.42     25.44 o 
   2   1   0       37.36       29.87      2.33 o 
   3   1   0    10999.91    10566.37     48.48 o 
   4   1   0      761.23      739.04      8.09 o 
   5   1   0      910.77      959.44      9.91 o 
   6   1   0     3134.77     3165.00     22.79 o 
   7   1   0       90.19       90.12      5.21 o 
   8   1   0      554.99      554.19     10.42 o 
   9   1   0     2775.98     2819.32     39.38 o 
  10   1   0       11.89       14.85      3.23 o 
  11   1   0        6.45        9.49      3.18 o 
  12   1   0      354.64      365.31     17.10 o 
   0   2   0     1589.57     1600.33     16.35 o 
   1   2   0      721.33      711.51      5.95 o 
   2   2   0      190.04      197.80      4.51 o 
   3   2   0     3657.42     3548.04     22.09 o 
   4   2   0      129.70      109.68      4.34 o 
   5   2   0     2959.11     3177.87     26.51 o 
   6   2   0      254.76      293.87      7.16 o 
   7   2   0       87.11       76.44      5.05 o 
   8   2   0     2961.40     2975.01     23.77 o 
   9   2   0       19.91       19.18      4.09 o 
  10   2   0       48.84       38.65      5.64 o 
  11   2   0       82.75       64.14      8.36 o 
  12   2   0      683.44      674.08     24.45 o 
   1   3   0     9325.28     9083.53     61.31 o 
   2   3   0    22773.00    20727.18    106.13 o 
   3   3   0     1087.12     1027.62      9.03 o 
   4   3   0       31.08       35.44      3.07 o 
   5   3   0     1165.99     1164.28     12.60 o 
   6   3   0     1847.46     1722.21     17.57 o 
   7   3   0     4478.75     4456.08     36.46 o 
   8   3   0       17.23       25.96      4.33 o 
   9   3   0     2266.76     2241.92     45.23 o 
  10   3   0     1459.97     1484.47     28.27 o 
  11   3   0     1411.21     1481.68     28.61 o 
  12   3   0      243.60      246.96     18.13 o 
   0   4   0      337.18      418.28      8.53 o 
   1   4   0     1076.11     1082.17      9.49 o 
   2   4   0     1644.44     1616.68     13.14 o 
   3   4   0     3052.21     3163.36     20.40 o 
   4   4   0     2561.23     2803.31     24.65 o 
   5   4   0       16.04       19.35      2.79 o 
   6   4   0     1132.73     1191.23     14.13 o 
   7   4   0      195.00      204.40      7.29 o 
   8   4   0      105.49       96.53      6.67 o 
   9   4   0       49.36       36.48      5.74 o 
  10   4   0       72.88       70.07      7.22 o 
  11   4   0      150.22      134.98     11.32 o 
  12   4   0      209.68      211.27     17.02 o 
   1   5   0     6703.37     6510.58     34.84 o 
   2   5   0     5685.85     5524.95     30.62 o 
   3   5   0     5831.33     5975.72     33.24 o 
   4   5   0     2120.46     2335.45     18.08 o 
   5   5   0       23.16       17.65      3.28 o 
   6   5   0     2943.18     2963.98     25.73 o 
   7   5   0      572.22      538.15     10.66 o 
   8   5   0      194.53      187.72      7.68 o 
   9   5   0      733.61      709.40     17.00 o 
  10   5   0       98.87       93.40      7.63 o 
  11   5   0      320.52      324.67     16.42 o 
   0   6   0    16673.88    16143.77    128.90 o 
   1   6   0     2848.48     2738.86     19.97 o 
   2   6   0     2115.34     2206.47     17.72 o 
   3   6   0     2447.41     2524.60     19.12 o 
   4   6   0     8715.66     8852.41     49.53 o 
   5   6   0     5647.41     5708.30     38.60 o 
   6   6   0      335.35      329.91      9.05 o 
   7   6   0       36.68       37.91      4.83 o 
   8   6   0     1898.89     1900.65     24.56 o 
   9   6   0     1763.72     1832.84     37.14 o 
  10   6   0       28.62       35.23      9.48 o 
  11   6   0      397.32      396.97     16.73 o 
   1   7   0      155.10      180.11      6.88 o 
   2   7   0        2.72        7.70      3.00 o 
   3   7   0      123.25      128.02      5.78 o 
   4   7   0      799.14      817.72     12.57 o 
   5   7   0     2395.42     2460.98     29.91 o 
   6   7   0      124.91      118.24      6.32 o 
   7   7   0      232.85      209.18      9.07 o 
   8   7   0       33.99       22.40      4.06 o 
   9   7   0       52.03       45.86      5.54 o 
  10   7   0      678.89      669.09     21.93 o 
  11   7   0       27.33       30.36      8.96 o 
   0   8   0     9360.55     9651.80    129.69 o 
   1   8   0     1898.50     1732.73     17.63 o 
   2   8   0     1033.96     1069.36     15.05 o 
   3   8   0     1784.58     1715.63     19.78 o 
   4   8   0     4037.13     4145.44     35.96 o 
   5   8   0     1997.47     1927.25     19.88 o 
   6   8   0      196.73      194.20      8.62 o 
   7   8   0        7.71       17.32      5.11 o 
   8   8   0      540.93      574.48     17.56 o 
   9   8   0      997.18      993.82     26.57 o 
  10   8   0       78.27       81.98      9.57 o 
   1   9   0      456.33      430.56      9.76 o 
   2   9   0     9209.07     9687.54     63.19 o 
   3   9   0     5848.69     6137.02     54.96 o 
   4   9   0      423.54      418.49     12.75 o 
   5   9   0     2595.71     2608.24     30.34 o 
   6   9   0      236.45      227.14     10.86 o 
   7   9   0     1855.53     1883.69     27.23 o 
   8   9   0       11.67       12.38      4.28 o 
   9   9   0       24.63       23.54      6.82 o 
  10   9   0      907.77      970.37     40.52 o 
   0  10   0       36.73       70.97      9.00 o 
   1  10   0      284.50      311.58      9.17 o 
   2  10   0       76.99       70.91      5.70 o 
   3  10   0      696.08      689.48     14.67 o 
   4  10   0       32.12       41.20      5.58 o 
   5  10   0        0.02        1.86      5.83 o 
   6  10   0      636.87      592.26     16.83 o 
   7  10   0        8.85       23.74      7.96 o 
   8  10   0      867.74      859.39     29.16 o 
   9  10   0        2.42       11.88      6.19 o 
   1  11   0     3052.70     3159.39     32.33 o 
   2  11   0     2992.93     3027.24     34.31 o 
   3  11   0     1594.46     1460.90     25.45 o 
   4  11   0      266.94      248.76     12.68 o 
   5  11   0     2555.58     2545.11     53.11 o 
   6  11   0      361.73      363.13     14.12 o 
   7  11   0       30.19       33.20      5.35 o 
   8  11   0       28.82       26.23      7.93 o 
   9  11   0       50.58       78.06     11.38 o 
   0  12   0     1261.38     1265.08     39.49 o 
   1  12   0       90.94       91.28      9.92 o 
   2  12   0      546.88      547.49     19.85 o 
   3  12   0      303.23      287.41     17.19 o 
   4  12   0     1324.95     1357.64     35.14 o 
   5  12   0      597.37      587.70     19.39 o 
   6  12   0       80.57       83.04      9.62 o 
   7  12   0      198.80      172.10     13.54 o 
   8  12   0      208.75      229.09     16.12 o 
   1  13   0      342.23      344.72     16.06 o 
   2  13   0       98.05       97.83     11.88 o 
   3  13   0      687.15      699.89     25.78 o 
   4  13   0      127.92      118.78     12.58 o 
   5  13   0       79.80       62.90      8.51 o 
   6  13   0        7.96        7.62      5.35 o 
   7  13   0       79.69       51.41      8.54 o 
   0  14   0     3437.07     3706.42    110.86 o 
   1  14   0     2687.41     2778.16     63.08 o 
   2  14   0      177.16      155.57     13.08 o 
   3  14   0      446.90      449.96     31.30 o 
   4  14   0     1727.34     1779.21     45.28 o 
   5  14   0      117.90      106.10     13.06 o 
   6  14   0      293.75      265.00     16.68 o 
   1  15   0     1220.20     1229.98     32.45 o 
   2  15   0      531.17      530.97     32.99 o 
   3  15   0      162.03      161.22     12.96 o 
   4  15   0        2.22       -1.99      5.23 o 
   0  16   0      166.18      160.49     25.53 o 
   1  16   0      470.03      478.72     23.76 o 
 -12   1   1     1323.81     1376.93     52.05 o 
 -11   1   1      737.45      739.02     20.57 o 
 -10   1   1        7.54       10.15      3.50 o 
  -9   1   1     1938.05     1982.62     27.76 o 
  -8   1   1     2590.47     2513.72     21.54 o 
  -7   1   1     4425.28     4584.19     30.92 o 
  -6   1   1      829.19      832.41      9.53 o 
  -5   1   1     3297.85     3277.62     21.77 o 
  -4   1   1    10930.57    10646.61     56.90 o 
  -3   1   1     2237.79     2155.45     21.78 o 
  -2   1   1     6828.56     6742.61     49.36 o 
   1   1   1       79.52       70.95      2.91 o 
   2   1   1     1530.54     1580.05     11.52 o 
   3   1   1      526.08      567.43      7.09 o 
   4   1   1     8655.81     8722.47     42.88 o 
   5   1   1     7675.71     7579.55     36.87 o 
   6   1   1      391.45      339.01      8.04 o 
   7   1   1        1.54       10.17      3.76 o 
   8   1   1     1929.12     1920.87     24.06 o 
   9   1   1     5121.75     5081.75     70.85 o 
  10   1   1     1921.41     1931.64     44.05 o 
  11   1   1      528.89      466.16     17.77 o 
  12   1   1     1350.56     1378.15     41.44 o 
 -12   2   1      131.03      120.01     11.68 o 
 -11   2   1     2425.40     2568.91     51.06 o 
 -10   2   1     2697.68     2832.44     33.16 o 
  -9   2   1     5012.29     5134.81     53.28 o 
  -8   2   1      647.37      652.74     10.30 o 
  -7   2   1     2017.43     1982.78     17.81 o 
  -6   2   1     8719.54     9136.78     41.25 o 
  -5   2   1     9172.42     9464.28     70.60 o 
  -4   2   1      322.55      313.24      5.13 o 
  -3   2   1       51.00       64.16      3.21 o 
  -2   2   1    16494.20    15644.97     82.02 o 
  -1   2   1     1891.05     1799.82     11.85 o 
   0   2   1     7280.51     7001.90     32.17 o 
   1   2   1     2168.17     2205.98     13.90 o 
   2   2   1     8410.44     8268.76     42.96 o 
   3   2   1     4033.98     3936.04     23.14 o 
   4   2   1     3383.17     3388.50     21.85 o 
   5   2   1      608.79      630.77      9.35 o 
   6   2   1     1025.67      974.30     12.92 o 
   7   2   1     3948.47     4031.25     28.31 o 
   8   2   1     1966.00     1994.40     22.79 o 
   9   2   1       17.41       15.14      4.16 o 
  10   2   1      321.31      323.38     12.78 o 
  11   2   1     1356.92     1352.77     42.51 o 
 -12   3   1        4.73        9.80      3.79 o 
 -11   3   1      190.97      173.63      9.99 o 
 -10   3   1       10.47       14.45      3.92 o 
  -9   3   1     1585.83     1597.16     20.35 o 
  -8   3   1        9.27        7.33      2.73 o 
  -7   3   1      320.91      328.21      7.57 o 
  -6   3   1      192.38      235.52      6.09 o 
  -5   3   1      612.45      729.40      8.13 o 
  -4   3   1       98.26       82.63      3.53 o 
  -3   3   1       61.82       52.46      3.61 o 
  -2   3   1      818.50      795.73      7.91 o 
  -1   3   1       21.63       43.88      3.03 o 
   0   3   1     8141.88     7809.56     38.96 o 
   1   3   1       67.29       96.44      4.30 o 
   2   3   1       57.72       78.27      3.78 o 
   3   3   1       65.42       58.03      4.17 o 
   4   3   1     3710.45     3864.50     24.43 o 
   5   3   1     2345.41     2593.57     20.65 o 
   6   3   1      468.30      474.06      9.98 o 
   7   3   1      348.45      336.72      9.00 o 
   8   3   1      165.88      180.64      8.53 o 
   9   3   1       76.41       74.45      6.33 o 
  10   3   1      103.52      112.99      8.67 o 
  11   3   1       26.50       15.15      4.64 o 
 -12   4   1      130.58      138.96     15.54 o 
 -11   4   1      916.57      937.01     19.61 o 
 -10   4   1     3290.40     3325.32     71.70 o 
  -9   4   1      553.67      534.82     11.82 o 
  -8   4   1        1.22        7.79      2.70 o 
  -7   4   1     1568.68     1581.01     16.85 o 
  -6   4   1     7813.22     7858.47     49.98 o 
  -5   4   1     1383.00     1257.08     12.05 o 
  -4   4   1      191.87      172.94      5.22 o 
  -3   4   1     7226.52     6907.51     47.68 o 
  -2   4   1     6252.25     5928.27     43.63 o 
  -1   4   1     3746.38     3741.05     21.61 o 
   0   4   1      200.24      204.78      5.54 o 
   1   4   1     2500.69     2313.90     17.44 o 
   2   4   1     4480.40     4394.36     25.80 o 
   3   4   1     9122.97     8919.79     45.18 o 
   4   4   1       17.28       37.03      4.16 o 
   5   4   1      951.18     1014.42     12.86 o 
   6   4   1     5490.17     5534.04     40.26 o 
   7   4   1     6341.33     6310.60     38.26 o 
   8   4   1      727.73      695.73     14.11 o 
   9   4   1      264.53      258.40     11.35 o 
  10   4   1      600.83      612.94     22.66 o 
  11   4   1     1728.34     1735.51     45.36 o 
 -12   5   1       70.07       45.93     13.87 o 
 -11   5   1      317.37      320.05     14.83 o 
 -10   5   1      189.44      190.08      7.97 o 
  -9   5   1     2237.40     2243.62     35.19 o 
  -8   5   1      924.61      918.44     15.93 o 
  -7   5   1     3641.18     3656.08     25.61 o 
  -6   5   1      101.97       96.80      5.22 o 
  -5   5   1      344.09      273.95      6.73 o 
  -4   5   1     2302.64     2189.52     16.72 o 
  -3   5   1     1512.28     1373.98     11.76 o 
  -2   5   1     1517.33     1635.43     12.62 o 
  -1   5   1        9.35       11.20      3.45 o 
   0   5   1    10387.95    10256.23     49.99 o 
   1   5   1     3283.00     3063.97     20.15 o 
   2   5   1      851.58      873.60      9.92 o 
   3   5   1      984.38      946.64     11.40 o 
   4   5   1     4036.84     4123.43     29.30 o 
   5   5   1     2868.14     2812.63     24.45 o 
   6   5   1     5962.99     6205.57     41.16 o 
   7   5   1        4.97       10.47      3.48 o 
   8   5   1     1114.51     1118.44     22.28 o 
   9   5   1     3619.98     3569.50     63.46 o 
  10   5   1      217.21      211.74     11.75 o 
  11   5   1      149.66      147.45     12.51 o 
 -12   6   1        1.89        6.34      9.27 o 
 -11   6   1       92.13      109.88     13.81 o 
 -10   6   1      269.26      249.21     12.53 o 
  -9   6   1      111.64      114.10      6.96 o 
  -8   6   1       60.90       66.27      6.26 o 
  -7   6   1      437.70      438.88      9.54 o 
  -6   6   1      120.14      107.73      5.42 o 
  -5   6   1     1551.88     1573.18     16.39 o 
  -4   6   1      655.30      708.40     10.41 o 
  -3   6   1     2767.49     3100.72     21.13 o 
  -2   6   1      466.95      425.55      7.57 o 
  -1   6   1        6.96        8.99      2.39 o 
   0   6   1      644.06      660.76      9.11 o 
   1   6   1      236.71      231.07      6.68 o 
   2   6   1      465.09      494.65      8.87 o 
   3   6   1      168.34      177.72      6.44 o 
   4   6   1      948.88      986.59     13.29 o 
   5   6   1       99.77       98.75      6.16 o 
   6   6   1      738.71      776.86     13.91 o 
   7   6   1     1017.71      994.21     16.28 o 
   8   6   1      111.10       97.87      8.38 o 
   9   6   1       32.06       32.39      7.27 o 
  10   6   1        1.45       14.23      6.65 o 
  11   6   1     1099.74     1132.30     37.20 o 
 -11   7   1     1003.02     1049.14     51.67 o 
 -10   7   1       37.55       23.57      4.90 o 
  -9   7   1     2792.11     2788.96     63.69 o 
  -8   7   1     2929.03     2993.42     49.85 o 
  -7   7   1     2310.82     2314.92     27.60 o 
  -6   7   1      415.15      421.94      9.52 o 
  -5   7   1     1896.04     1832.39     19.44 o 
  -4   7   1     3982.69     4021.95     30.74 o 
  -3   7   1      679.65      522.63     10.24 o 
  -2   7   1      799.22      762.11     10.90 o 
  -1   7   1     1009.84     1008.71     12.64 o 
   0   7   1     3903.96     3960.99     25.12 o 
   1   7   1     4137.32     4073.23     27.58 o 
   2   7   1      104.40      137.71      6.06 o 
   3   7   1      809.65      869.52     12.79 o 
   4   7   1     3481.89     3549.51     33.61 o 
   5   7   1     2554.75     2515.05     24.00 o 
   6   7   1     1055.99     1036.52     18.11 o 
   7   7   1       54.92       32.53      4.82 o 
   8   7   1     2891.20     2922.51     53.99 o 
   9   7   1     1482.86     1481.00     40.05 o 
  10   7   1      398.21      432.67     24.15 o 
 -11   8   1      101.23       94.56     15.85 o 
 -10   8   1      740.50      767.25     22.45 o 
  -9   8   1     1575.09     1510.56     41.04 o 
  -8   8   1      235.65      227.60     10.29 o 
  -7   8   1      113.37      119.63      7.38 o 
  -6   8   1     1559.52     1554.01     21.00 o 
  -5   8   1     1735.78     1703.04     18.50 o 
  -4   8   1       85.29       91.01      6.03 o 
  -3   8   1       24.31       16.41      3.38 o 
  -2   8   1      177.75      123.68      6.23 o 
  -1   8   1     1372.47     1274.68     14.89 o 
   0   8   1     1818.62     1894.09     19.55 o 
   1   8   1      627.40      646.66     12.56 o 
   2   8   1     4244.73     4262.55     32.16 o 
   3   8   1     1274.61     1268.83     22.85 o 
   4   8   1      347.32      342.06      9.37 o 
   5   8   1      382.30      397.86     10.16 o 
   6   8   1      181.55      161.18      9.26 o 
   7   8   1     2570.36     2454.83     31.48 o 
   8   8   1      167.32      159.99     11.31 o 
   9   8   1        7.95       12.58      6.74 o 
  10   8   1      429.28      414.09     19.06 o 
 -10   9   1       15.09       11.60      4.28 o 
  -9   9   1      242.34      247.38     13.75 o 
  -8   9   1     1946.28     1936.58     38.97 o 
  -7   9   1     2912.24     2873.78     49.02 o 
  -6   9   1      113.84      111.63      9.36 o 
  -5   9   1      838.69      818.85     14.89 o 
  -4   9   1      209.19      216.21      8.10 o 
  -3   9   1      103.12      100.60      5.98 o 
  -2   9   1      506.39      538.78     11.50 o 
  -1   9   1      119.37      131.84      6.42 o 
   0   9   1     2388.22     2410.39     28.08 o 
   1   9   1       11.12       13.24      2.90 o 
   2   9   1      174.58      181.22      7.40 o 
   3   9   1      553.87      552.81     11.37 o 
   4   9   1      794.43      756.46     14.62 o 
   5   9   1      663.91      677.92     15.97 o 
   6   9   1      239.76      211.12      9.71 o 
   7   9   1      984.37      859.14     23.34 o 
   8   9   1       83.39       87.28      8.27 o 
   9   9   1      894.83      942.97     27.33 o 
 -10  10   1     1373.72     1430.69     54.61 o 
  -9  10   1      497.27      549.75     18.67 o 
  -8  10   1       25.59       29.87      5.19 o 
  -7  10   1      874.43      866.30     23.23 o 
  -6  10   1     3491.63     3652.60     60.55 o 
  -5  10   1     1763.66     1793.17     28.04 o 
  -4  10   1       98.95       91.74      6.57 o 
  -3  10   1      574.90      564.12     11.93 o 
  -2  10   1     3818.75     3991.02     30.39 o 
  -1  10   1     3732.51     3829.60     29.52 o 
   0  10   1       81.64       86.77      6.06 o 
   1  10   1       34.29       25.53      4.51 o 
   2  10   1      323.80      306.84      9.20 o 
   3  10   1     1873.91     1821.44     28.03 o 
   4  10   1      215.62      205.46      9.96 o 
   5  10   1       32.63       34.60      4.67 o 
   6  10   1      705.78      702.09     33.04 o 
   7  10   1     3386.52     3350.67     75.74 o 
   8  10   1     1474.33     1503.13     35.35 o 
   9  10   1      101.81       99.24     12.96 o 
  -9  11   1      406.59      392.20     23.90 o 
  -8  11   1      456.52      459.79     18.63 o 
  -7  11   1     2031.40     1927.34     81.48 o 
  -6  11   1       20.69       15.74      5.53 o 
  -5  11   1       46.75       40.10      7.35 o 
  -4  11   1      741.92      734.85     18.44 o 
  -3  11   1      504.44      490.09     13.72 o 
  -2  11   1       40.86       39.15      5.07 o 
  -1  11   1       84.90       80.86      6.34 o 
   0  11   1      349.27      332.96      9.96 o 
   1  11   1     1039.92     1069.40     21.56 o 
   2  11   1     1117.30     1115.58     21.49 o 
   3  11   1      126.11      112.80      8.20 o 
   4  11   1      886.87      848.25     23.23 o 
   5  11   1       64.04       50.76      8.12 o 
   6  11   1      357.05      323.90     15.74 o 
   7  11   1       17.30       24.97      6.78 o 
   8  11   1      122.79      104.71     11.39 o 
  -8  12   1      314.57      312.41     16.59 o 
  -7  12   1      333.05      299.19     15.38 o 
  -6  12   1      521.67      498.55     15.93 o 
  -5  12   1      472.50      448.56     15.44 o 
  -4  12   1      174.79      179.82     11.32 o 
  -3  12   1        6.31       13.68      5.04 o 
  -2  12   1      217.56      205.42     12.46 o 
  -1  12   1        9.54       14.99      4.22 o 
   0  12   1        1.55        9.36      5.81 o 
   1  12   1      448.90      430.83     15.54 o 
   2  12   1     2310.33     2409.73     78.57 o 
   3  12   1      687.56      667.72     28.08 o 
   4  12   1        5.01        6.22      7.84 o 
   5  12   1       19.29       23.18      6.00 o 
   6  12   1      117.18      124.35     12.03 o 
   7  12   1     1333.31     1367.13     39.40 o 
  -7  13   1      437.99      461.96     18.51 o 
  -6  13   1       66.05       67.09     10.74 o 
  -5  13   1      633.66      639.53     35.44 o 
  -4  13   1     1884.40     1999.75     54.75 o 
  -3  13   1     1075.67     1114.07     28.98 o 
  -2  13   1       61.62       68.35      9.61 o 
  -1  13   1     2955.51     3063.30     64.50 o 
   0  13   1      932.61      927.61     27.99 o 
   1  13   1      175.01      176.65     12.24 o 
   2  13   1      107.48      111.56     11.31 o 
   3  13   1      429.74      404.38     20.42 o 
   4  13   1     1105.53     1095.34     32.08 o 
   5  13   1     1622.36     1652.16     37.75 o 
   6  13   1      395.87      416.40     18.27 o 
  -6  14   1      113.35      108.40     11.42 o 
  -5  14   1       51.16       49.99     11.14 o 
  -4  14   1      269.93      240.91     19.83 o 
  -3  14   1      139.79      142.03     12.76 o 
  -2  14   1      253.18      253.74     15.65 o 
  -1  14   1      148.26      151.53     13.42 o 
   0  14   1       28.04       21.62      6.11 o 
   1  14   1       11.56       22.69      6.88 o 
   2  14   1      111.68      104.19     11.10 o 
   3  14   1      180.62      176.44     13.64 o 
   4  14   1      194.53      166.77     13.11 o 
   5  14   1      281.93      276.12     21.76 o 
  -5  15   1      401.72      398.85     20.73 o 
  -4  15   1      493.16      479.57     27.64 o 
  -3  15   1      499.74      504.20     22.46 o 
  -2  15   1       68.22       67.18     10.53 o 
  -1  15   1      231.09      218.43     17.16 o 
   0  15   1      148.81      142.26     16.25 o 
   1  15   1      184.71      174.28     14.16 o 
   2  15   1      344.38      301.69     23.71 o 
   3  15   1       62.37       55.22      8.26 o 
   4  15   1      255.65      223.68     15.47 o 
  -1  16   1      415.92      395.52     33.33 o 
   0  16   1        7.25       15.33      5.93 o 
   1  16   1       59.51       40.67      7.86 o 
 -13   0   2      902.53      872.55     63.60 o 
 -12   0   2     1028.68     1137.22     58.87 o 
 -11   0   2      347.67      356.13     17.33 o 
 -10   0   2      341.88      331.10     12.81 o 
  -9   0   2      298.81      295.55     10.15 o 
  -8   0   2     1245.91     1199.79     18.71 o 
  -7   0   2    12423.43    12880.82     93.71 o 
  -6   0   2      545.11      667.77     10.84 o 
  -5   0   2      172.72      174.98      5.70 o 
  -4   0   2     2625.30     2449.38     20.43 o 
  -3   0   2     7928.13     7696.42     65.31 o 
  -2   0   2     7846.16     7769.79     49.30 o 
  -1   0   2     1149.81     1222.86     10.97 o 
   0   0   2     1275.73     1307.56      8.48 o 
   1   0   2      840.33      830.77     12.29 o 
   2   0   2    13301.48    12611.30     81.40 o 
   3   0   2      271.46      253.24      8.24 o 
   4   0   2     8635.35     8854.31     57.71 o 
   5   0   2     3007.26     2982.32     75.57 o 
   6   0   2     5782.93     5760.91     58.43 o 
   7   0   2        3.27       14.00      5.62 o 
   8   0   2     3005.59     2884.49     45.34 o 
   9   0   2     1535.40     1558.27     42.36 o 
  10   0   2     1721.32     1701.75     76.33 o 
  11   0   2      249.01      240.86     27.56 o 
 -13   1   2     1067.72     1039.20     50.87 o 
 -12   1   2        0.49        7.08      3.73 o 
 -11   1   2       72.32       62.55      5.66 o 
 -10   1   2     1149.51     1146.06     21.19 o 
  -9   1   2     1203.88     1211.06     17.76 o 
  -8   1   2     1689.01     1727.13     16.53 o 
  -7   1   2      858.32      866.67      9.85 o 
  -6   1   2       87.10       50.30      2.87 o 
  -5   1   2     2797.22     3225.77     18.32 o 
  -4   1   2      910.77      896.50      9.55 o 
  -3   1   2      532.95      528.38      6.89 o 
  -2   1   2     7730.16     7535.06     34.30 o 
  -1   1   2      489.38      504.68      5.38 o 
   0   1   2     3916.67     3935.96     21.27 o 
   1   1   2      462.52      484.82      8.61 o 
   2   1   2     1096.10     1059.81      8.95 o 
   3   1   2     7427.29     7640.46     38.27 o 
   4   1   2     1336.32     1378.69     13.05 o 
   5   1   2      492.21      503.24      9.06 o 
   6   1   2      351.75      351.46      8.76 o 
   7   1   2     3399.94     3418.17     26.58 o 
   8   1   2       19.44       21.06      4.25 o 
   9   1   2     1041.17     1041.88     29.82 o 
  10   1   2     2121.61     2112.38     43.61 o 
  11   1   2      482.67      452.14     18.69 o 
 -13   2   2      311.93      331.16     35.31 o 
 -12   2   2       29.25       27.07      6.68 o 
 -11   2   2      406.96      422.49     10.16 o 
 -10   2   2       30.02       28.84      4.69 o 
  -9   2   2      482.00      517.63     13.94 o 
  -8   2   2     2933.61     2958.07     20.32 o 
  -7   2   2     1190.75     1163.28     11.62 o 
  -6   2   2       40.66       25.48      3.33 o 
  -5   2   2     5773.16     6189.86     59.86 o 
  -4   2   2     5757.02     5631.23     60.38 o 
  -3   2   2       97.34       85.87      2.78 o 
  -2   2   2    31064.35    28479.53    404.09 o 
  -1   2   2     2183.64     2350.16     13.78 o 
   0   2   2    21088.87    20006.73    123.79 o 
   1   2   2    32087.60    30270.20    249.99 o 
   2   2   2       16.10       25.72      3.48 o 
   3   2   2     2818.07     2923.74     19.57 o 
   4   2   2       46.76       59.41      4.53 o 
   5   2   2     1853.78     1670.50     16.64 o 
   6   2   2      622.94      630.04     11.46 o 
   7   2   2      427.63      396.96     10.09 o 
   8   2   2      330.40      293.78     10.00 o 
   9   2   2      598.13      597.10     23.09 o 
  10   2   2      356.38      340.76     16.16 o 
  11   2   2      299.45      288.21     15.80 o 
 -13   3   2      408.51      381.91     21.46 o 
 -12   3   2       45.83       52.87     14.79 o 
 -11   3   2      104.13      121.17      6.64 o 
 -10   3   2      652.85      642.91     13.84 o 
  -9   3   2      107.83      102.68      5.21 o 
  -8   3   2      439.21      423.74      7.46 o 
  -7   3   2     2163.48     2242.49     20.75 o 
  -6   3   2     3015.13     2996.52     20.39 o 
  -5   3   2    18219.81    18411.55     91.40 o 
  -4   3   2       25.56       28.70      2.67 o 
  -3   3   2     2692.99     2946.31     17.92 o 
  -2   3   2    30427.09    28078.31    198.35 o 
  -1   3   2     9977.22     9544.61     44.22 o 
   0   3   2    47880.49    39567.62    151.69 o 
   1   3   2     3147.11     3175.86     19.19 o 
   2   3   2     2069.43     1952.66     14.74 o 
   3   3   2    12663.66    12844.72     68.69 o 
   4   3   2    11738.15    11699.28     51.84 o 
   5   3   2      522.61      580.11     10.35 o 
   6   3   2     2202.50     2239.91     21.44 o 
   7   3   2     4177.92     4149.26     42.30 o 
   8   3   2      686.80      692.08     17.23 o 
   9   3   2      571.15      542.34     17.06 o 
  10   3   2      303.50      275.94     15.11 o 
  11   3   2     1724.52     1725.01     49.04 o 
 -12   4   2      304.40      284.46     19.04 o 
 -11   4   2      330.15      333.11     14.83 o 
 -10   4   2        0.70       -2.14      2.51 o 
  -9   4   2     3133.67     3189.61     44.94 o 
  -8   4   2      877.70      866.35     10.77 o 
  -7   4   2        5.38       10.95      2.67 o 
  -6   4   2      295.95      280.94      5.74 o 
  -5   4   2       86.47       78.93      3.67 o 
  -4   4   2     1514.24     1411.53     10.64 o 
  -3   4   2     2237.18     2075.25     18.10 o 
  -2   4   2     1055.55     1122.29      9.40 o 
  -1   4   2        8.83        5.56      2.43 o 
   0   4   2     1693.82     1506.23     10.29 o 
   1   4   2      957.08      924.52      8.89 o 
   2   4   2      973.43     1050.18     10.22 o 
   3   4   2       15.13       41.28      3.86 o 
   4   4   2        6.38       12.54      3.14 o 
   5   4   2     2822.58     2879.62     24.58 o 
   6   4   2      197.51      199.96      7.87 o 
   7   4   2      223.63      228.15      8.64 o 
   8   4   2      252.87      263.92     11.78 o 
   9   4   2       45.67       56.32     14.72 o 
  10   4   2      182.24      184.02     14.13 o 
  11   4   2       33.77       30.04      7.14 o 
 -12   5   2        0.85       15.11      6.86 o 
 -11   5   2      633.54      633.73     16.93 o 
 -10   5   2      684.39      701.27     20.12 o 
  -9   5   2      106.27      108.64      5.43 o 
  -8   5   2     2015.93     2028.18     23.33 o 
  -7   5   2     2793.52     2815.47     24.72 o 
  -6   5   2     1706.18     1682.47     15.85 o 
  -5   5   2     2116.83     2156.40     17.49 o 
  -4   5   2     1065.50     1011.78     12.58 o 
  -3   5   2     2745.10     2948.84     19.97 o 
  -2   5   2    11905.13    12159.12     63.48 o 
  -1   5   2     5823.57     5831.75     34.81 o 
   0   5   2      693.64      587.44      7.81 o 
   1   5   2      125.35      104.92      4.77 o 
   2   5   2     2685.93     2611.44     18.70 o 
   3   5   2     2454.80     2254.91     18.15 o 
   4   5   2      254.70      228.04      7.77 o 
   5   5   2      219.90      212.42      8.16 o 
   6   5   2      273.81      244.88      8.61 o 
   7   5   2     1793.43     1770.56     24.18 o 
   8   5   2      197.28      218.39     10.98 o 
   9   5   2      103.94       97.19      8.56 o 
  10   5   2      392.17      360.61     16.56 o 
 -12   6   2     1117.67     1277.60     47.01 o 
 -11   6   2      832.71      868.66     28.81 o 
 -10   6   2       16.62       11.86      2.88 o 
  -9   6   2      198.71      200.31      7.27 o 
  -8   6   2      502.84      494.15      9.95 o 
  -7   6   2     3679.92     3656.31     25.18 o 
  -6   6   2      395.85      395.67      8.43 o 
  -5   6   2      144.00      149.65      5.84 o 
  -4   6   2     5354.03     5256.04     36.38 o 
  -3   6   2    10363.24    10232.17     48.73 o 
  -2   6   2     7571.20     7850.70     44.21 o 
  -1   6   2      462.56      477.98      7.91 o 
   0   6   2     3178.68     3186.98     21.91 o 
   1   6   2     3680.78     3524.06     30.43 o 
   2   6   2    13820.82    14251.47     70.15 o 
   3   6   2      133.25      152.64      6.74 o 
   4   6   2      762.23      717.36     12.50 o 
   5   6   2     3885.09     3942.67     28.96 o 
   6   6   2      470.70      445.45     11.22 o 
   7   6   2      180.56      178.05      9.18 o 
   8   6   2      854.78      872.79     22.80 o 
   9   6   2      920.52      968.14     25.56 o 
  10   6   2     1122.19     1104.47     34.69 o 
 -12   7   2      214.80      229.72     19.64 o 
 -11   7   2      210.57      209.69     16.89 o 
 -10   7   2       38.56       41.89      7.13 o 
  -9   7   2       21.30       17.55      4.77 o 
  -8   7   2        6.28        5.92      3.98 o 
  -7   7   2      386.55      395.75      8.51 o 
  -6   7   2        0.99        5.03      2.72 o 
  -5   7   2      677.85      675.02     11.63 o 
  -4   7   2      993.19     1039.68     13.72 o 
  -3   7   2       72.33       69.80      4.88 o 
  -2   7   2     1486.33     1503.02     14.79 o 
  -1   7   2      392.01      451.38      8.72 o 
   0   7   2       33.34       27.53      3.10 o 
   1   7   2      248.27      212.11      6.85 o 
   2   7   2       36.60       50.86      4.44 o 
   3   7   2     2259.11     2433.46     22.74 o 
   4   7   2        2.02       12.26      3.67 o 
   5   7   2       66.26       68.86      5.71 o 
   6   7   2      217.37      225.03     11.24 o 
   7   7   2       20.14       14.91      4.43 o 
   8   7   2      492.80      472.67     19.12 o 
   9   7   2      277.10      264.61     15.07 o 
  10   7   2       31.29       28.10      7.89 o 
 -11   8   2      972.00      987.10     40.75 o 
 -10   8   2       86.62       85.75      9.30 o 
  -9   8   2      487.81      506.62     21.71 o 
  -8   8   2       34.40       37.19      5.86 o 
  -7   8   2      209.17      185.61      8.06 o 
  -6   8   2      484.66      466.24      9.85 o 
  -5   8   2       20.56       24.03      3.32 o 
  -4   8   2     4166.29     4383.28     40.21 o 
  -3   8   2     3602.82     3633.71     28.67 o 
  -2   8   2     2285.65     2373.25     21.53 o 
  -1   8   2       26.28       36.86      4.27 o 
   0   8   2     2001.06     2071.03     21.59 o 
   1   8   2     3528.78     3573.05     28.46 o 
   2   8   2     3377.89     3455.04     29.67 o 
   3   8   2     1012.57     1030.41     15.60 o 
   4   8   2     1159.28     1138.14     16.03 o 
   5   8   2     3015.99     3060.98     33.72 o 
   6   8   2      665.23      661.79     17.20 o 
   7   8   2      255.92      219.56     25.85 o 
   8   8   2      665.63      599.28     20.94 o 
   9   8   2      807.44      881.17     29.46 o 
 -11   9   2      203.08      212.83     21.30 o 
 -10   9   2     1447.11     1463.61     42.05 o 
  -9   9   2      511.74      539.42     17.20 o 
  -8   9   2        7.39       13.03      3.96 o 
  -7   9   2       40.51       31.57      6.44 o 
  -6   9   2     1316.83     1284.01     19.60 o 
  -5   9   2     3005.10     3094.55     36.85 o 
  -4   9   2      568.33      563.20     11.53 o 
  -3   9   2       90.17       84.34      5.50 o 
  -2   9   2     1284.49     1166.91     16.13 o 
  -1   9   2     2405.42     2385.35     37.65 o 
   0   9   2     2016.04     2001.23     25.28 o 
   1   9   2      630.12      604.32     11.47 o 
   2   9   2     1369.95     1309.86     16.67 o 
   3   9   2     4551.51     4593.35     57.10 o 
   4   9   2      423.01      414.52     12.45 o 
   5   9   2      118.73      128.85      8.68 o 
   6   9   2     2121.31     2107.44     29.14 o 
   7   9   2      655.88      718.84     24.70 o 
   8   9   2     1354.16     1416.99     34.83 o 
   9   9   2       10.38       13.06      5.39 o 
 -10  10   2       62.97       66.69     14.01 o 
  -9  10   2      122.33      120.57     10.46 o 
  -8  10   2      506.88      542.27     14.44 o 
  -7  10   2       17.59       13.21      4.20 o 
  -6  10   2      127.16      121.85      9.09 o 
  -5  10   2      125.16      129.27      7.82 o 
  -4  10   2        3.34       13.64      2.64 o 
  -3  10   2      224.75      211.97      8.28 o 
  -2  10   2      160.22      150.72      7.23 o 
  -1  10   2      496.98      480.05     11.08 o 
   0  10   2      522.52      501.55     12.09 o 
   1  10   2      526.52      508.13     11.45 o 
   2  10   2       71.74       65.19      5.52 o 
   3  10   2     1088.96     1064.04     20.02 o 
   4  10   2      368.90      377.23     12.40 o 
   5  10   2      583.92      571.20     15.15 o 
   6  10   2      147.53      150.83     12.36 o 
   7  10   2        0.38        8.26      6.69 o 
   8  10   2        7.47       11.00      5.72 o 
  -9  11   2      274.59      269.01     14.24 o 
  -8  11   2      286.09      238.33     14.47 o 
  -7  11   2      681.66      695.60     22.61 o 
  -6  11   2     1981.78     1976.48     40.85 o 
  -5  11   2      969.75      984.04     20.57 o 
  -4  11   2     1807.31     1805.47     25.62 o 
  -3  11   2       77.15       69.72      6.33 o 
  -2  11   2     4403.11     4563.82     43.76 o 
  -1  11   2      580.14      542.12     13.58 o 
   0  11   2     2374.54     2455.39     37.53 o 
   1  11   2     2484.01     2507.25     48.22 o 
   2  11   2      405.42      407.23     13.53 o 
   3  11   2     3806.33     3926.87     64.10 o 
   4  11   2      818.02      812.60     22.41 o 
   5  11   2      176.32      183.59     14.04 o 
   6  11   2       57.11       46.86      8.59 o 
   7  11   2     1961.16     1920.35     41.59 o 
   8  11   2      231.25      235.29     16.93 o 
  -9  12   2      114.18      109.45     14.60 o 
  -8  12   2      686.47      713.62     27.69 o 
  -7  12   2     1007.35     1093.91     26.69 o 
  -6  12   2       16.89       15.41      5.54 o 
  -5  12   2      134.76      125.62     10.01 o 
  -4  12   2      249.52      260.44     13.04 o 
  -3  12   2     3822.95     3954.08     43.30 o 
  -2  12   2      254.58      241.70     10.47 o 
  -1  12   2        0.45        5.73      4.93 o 
   0  12   2      989.69      989.34     23.83 o 
   1  12   2     4218.29     4426.97     49.49 o 
   2  12   2     5371.05     5634.85     57.76 o 
   3  12   2      202.07      180.63     10.59 o 
   4  12   2       54.06       51.33     10.09 o 
   5  12   2      765.07      743.47     22.90 o 
   6  12   2      727.80      712.80     23.78 o 
   7  12   2      261.57      261.36     18.66 o 
  -8  13   2       39.16       22.76      9.10 o 
  -7  13   2      189.04      146.83     13.03 o 
  -6  13   2        7.36       12.04      4.43 o 
  -5  13   2        9.62        9.93      6.32 o 
  -4  13   2       42.00       45.34     10.56 o 
  -3  13   2      830.24      802.46     24.20 o 
  -2  13   2        6.45        9.62      4.64 o 
  -1  13   2      453.70      456.07     19.15 o 
   0  13   2        5.60        2.28      7.39 o 
   1  13   2       29.83       30.77      9.00 o 
   2  13   2       42.87       44.07      7.37 o 
   3  13   2        0.72       10.06      5.66 o 
   4  13   2       11.53       20.81      5.71 o 
   5  13   2        7.44       20.66      6.24 o 
   6  13   2      105.74       87.92     13.78 o 
  -6  14   2      157.72      169.58     12.98 o 
  -5  14   2       60.33       68.64      9.62 o 
  -4  14   2      448.52      489.43     19.55 o 
  -3  14   2     1154.03     1209.26     35.14 o 
  -2  14   2      494.79      469.64     25.39 o 
  -1  14   2     1140.75     1111.19     44.21 o 
   0  14   2      551.81      524.67     29.16 o 
   1  14   2      539.10      550.01     21.94 o 
   2  14   2     1550.72     1633.90     43.62 o 
   3  14   2      201.09      169.44     14.08 o 
   4  14   2      147.72      147.01     13.84 o 
   5  14   2     1277.56     1292.10     41.44 o 
  -5  15   2       77.00      108.85     23.92 o 
  -4  15   2        9.99       13.85      5.47 o 
  -3  15   2        7.68        9.79      3.89 o 
  -2  15   2       67.83       52.88     10.69 o 
  -1  15   2      421.04      425.12     19.43 o 
   0  15   2      467.76      460.75     20.74 o 
   1  15   2      352.85      321.18     23.18 o 
   2  15   2       51.31       45.02      8.49 o 
   3  15   2      944.68      954.80     43.68 o 
 -13   1   3       13.41       17.33     12.93 o 
 -12   1   3      475.57      475.27     12.38 o 
 -11   1   3     3297.28     3428.11     54.41 o 
 -10   1   3     1740.45     1801.60     26.16 o 
  -9   1   3       49.52       61.10      3.62 o 
  -8   1   3     2243.52     2263.61     19.37 o 
  -7   1   3     2865.23     2771.78     18.26 o 
  -6   1   3     4997.30     5222.88     38.19 o 
  -5   1   3     2885.17     3170.93     31.57 o 
  -4   1   3     1693.59     1545.70     11.93 o 
  -3   1   3    12535.40    12358.72     64.67 o 
  -2   1   3    10890.72    10703.20     66.75 o 
  -1   1   3     2267.13     2351.42     16.40 o 
   0   1   3    14847.89    14656.37     64.22 o 
   1   1   3    11085.90    10779.07     71.83 o 
   2   1   3     7551.28     7502.02     37.26 o 
   3   1   3     1432.13     1406.67     13.09 o 
   4   1   3     1084.91     1100.07     13.01 o 
   5   1   3    10228.58    10366.18     77.09 o 
   6   1   3     3454.86     3373.94     34.41 o 
   7   1   3      651.07      641.58     12.56 o 
   8   1   3      139.84      110.27      9.39 o 
   9   1   3      197.61      217.54     13.31 o 
  10   1   3     1161.37     1211.54     30.73 o 
 -13   2   3      168.86      165.62     20.09 o 
 -12   2   3      519.98      501.92     20.92 o 
 -11   2   3      608.53      623.96     13.01 o 
 -10   2   3       48.38       42.60      3.82 o 
  -9   2   3     1667.85     1702.98     31.42 o 
  -8   2   3      400.39      405.41     10.73 o 
  -7   2   3       10.01       14.57      3.68 o 
  -6   2   3      846.08      778.49     12.98 o 
  -5   2   3     3453.01     3157.40     35.84 o 
  -4   2   3     7290.00     7414.07     34.83 o 
  -3   2   3      216.03      208.42      4.32 o 
  -2   2   3     2352.43     2350.22     14.54 o 
  -1   2   3     6329.63     6045.64     45.08 o 
   0   2   3     5468.02     5477.15     27.38 o 
   1   2   3     3333.02     3333.08     19.79 o 
   2   2   3     3124.10     3243.33     20.46 o 
   3   2   3     2374.28     2185.62     18.01 o 
   4   2   3     4471.19     4227.83     28.79 o 
   5   2   3     1195.30     1131.79     14.93 o 
   6   2   3      376.98      348.39      9.41 o 
   7   2   3     1178.93     1088.35     19.68 o 
   8   2   3     1059.29     1064.31     37.05 o 
   9   2   3     3094.17     3029.43     66.27 o 
  10   2   3      301.46      310.48     17.21 o 
 -13   3   3        0.28       17.26      9.07 o 
 -12   3   3      196.43      195.96     16.98 o 
 -11   3   3        4.40        9.38      4.85 o 
 -10   3   3      540.74      546.78     17.49 o 
  -9   3   3        0.20        7.46      4.77 o 
  -8   3   3      136.63      138.76      7.57 o 
  -7   3   3      133.60      147.08      7.81 o 
  -6   3   3      124.11      142.94      6.85 o 
  -5   3   3      151.65      137.35      6.14 o 
  -4   3   3      422.99      421.03      5.68 o 
  -3   3   3     1397.41     1428.02      9.67 o 
  -2   3   3     1120.14     1170.51      8.88 o 
  -1   3   3      469.69      547.48      5.52 o 
   0   3   3      740.94      807.16      6.95 o 
   1   3   3     8317.75     8786.37     42.02 o 
   2   3   3      102.07      103.82      4.40 o 
   3   3   3     1454.74     1619.02     14.73 o 
   4   3   3      275.26      291.87      7.74 o 
   5   3   3       44.56       46.84      5.31 o 
   6   3   3        2.99        3.18      4.13 o 
   7   3   3        2.96       11.17      3.51 o 
   8   3   3        6.04       11.84      3.93 o 
   9   3   3      108.48      116.55     11.49 o 
  10   3   3      459.64      400.63     17.74 o 
 -13   4   3     1294.81     1343.23     47.51 o 
 -12   4   3     1136.16     1107.52     32.38 o 
 -11   4   3        1.13        7.50      4.15 o 
 -10   4   3      576.52      626.04     24.91 o 
  -9   4   3     8624.40     9058.90    144.42 o 
  -8   4   3     4457.08     4570.22     36.68 o 
  -7   4   3      314.77      361.68     11.09 o 
  -6   4   3     2959.49     3039.05     27.66 o 
  -5   4   3      113.10       78.12      3.25 o 
  -4   4   3    17378.72    17884.22     87.16 o 
  -3   4   3       21.20       18.07      2.43 o 
  -2   4   3     2995.12     2947.04     20.28 o 
  -1   4   3     3767.72     3443.41     20.59 o 
   0   4   3      482.30      420.39      6.14 o 
   1   4   3      472.77      521.54      7.35 o 
   2   4   3     2777.28     2896.71     19.53 o 
   3   4   3     6743.41     6956.02     40.72 o 
   4   4   3     4208.40     4312.31     31.46 o 
   5   4   3     2244.21     2227.06     20.55 o 
   6   4   3      339.15      337.69     10.56 o 
   7   4   3     3104.56     3079.91     49.38 o 
   8   4   3     1815.55     1852.96     43.08 o 
   9   4   3     2053.60     1985.10     42.99 o 
  10   4   3      115.46      109.02     14.04 o 
 -12   5   3      574.16      566.53     24.14 o 
 -11   5   3     1216.84     1198.30     32.15 o 
 -10   5   3      976.47      963.42     22.26 o 
  -9   5   3     1551.02     1573.05     32.83 o 
  -8   5   3       40.63       30.88      5.63 o 
  -7   5   3     4257.66     4332.60     38.14 o 
  -6   5   3     2142.33     2115.62     19.89 o 
  -5   5   3      498.77      486.01      8.09 o 
  -4   5   3     1262.57     1233.68     18.55 o 
  -3   5   3     1265.82     1164.20     10.63 o 
  -2   5   3       30.83       35.40      2.72 o 
  -1   5   3      603.23      569.05      7.57 o 
   0   5   3      436.52      403.56      7.30 o 
   1   5   3     4077.57     4200.28     25.40 o 
   2   5   3     3141.76     3160.83     21.62 o 
   3   5   3      147.10      193.32      6.81 o 
   4   5   3      264.64      264.95      8.34 o 
   5   5   3      440.76      408.66      9.88 o 
   6   5   3     1422.99     1372.93     21.44 o 
   7   5   3      159.36      150.10      9.58 o 
   8   5   3       47.14       43.66      8.97 o 
   9   5   3      986.02      978.09     26.70 o 
  10   5   3      662.15      671.60     26.47 o 
 -12   6   3       34.56       44.11     11.08 o 
 -11   6   3      327.34      333.56     18.96 o 
 -10   6   3       40.31       29.22      8.19 o 
  -9   6   3      707.74      686.40     22.56 o 
  -8   6   3      310.60      325.82      7.58 o 
  -7   6   3       36.67       31.65      2.90 o 
  -6   6   3       11.44       14.83      3.43 o 
  -5   6   3      171.31      143.18      5.35 o 
  -4   6   3      156.11      154.94      6.07 o 
  -3   6   3      184.52      219.42      6.19 o 
  -2   6   3     7777.13     8328.72     76.97 o 
  -1   6   3      351.05      356.86      7.27 o 
   0   6   3      370.41      373.07      7.48 o 
   1   6   3      429.55      425.33      9.01 o 
   2   6   3       44.68       37.69      4.26 o 
   3   6   3      799.82      822.01     12.37 o 
   4   6   3     2577.73     2556.73     22.30 o 
   5   6   3      237.19      235.44      8.48 o 
   6   6   3        3.15        9.22      4.52 o 
   7   6   3       12.12        9.52      4.21 o 
   8   6   3        7.36       15.72      5.59 o 
   9   6   3      178.00      156.64     12.96 o 
 -12   7   3      432.62      469.88     33.59 o 
 -11   7   3      730.38      743.08     28.95 o 
 -10   7   3      602.77      587.73     24.99 o 
  -9   7   3       64.83       62.05      3.52 o 
  -8   7   3     3502.60     3544.81     37.86 o 
  -7   7   3     6759.57     6914.14     66.91 o 
  -6   7   3     3479.30     3510.27     28.11 o 
  -5   7   3      360.59      354.84      8.86 o 
  -4   7   3     1552.88     1545.29     16.55 o 
  -3   7   3     5558.53     5747.96     43.49 o 
  -2   7   3     6323.05     6631.96     42.25 o 
  -1   7   3       67.34       67.28      4.43 o 
   0   7   3     1002.94      875.45     11.93 o 
   1   7   3    11640.75    11653.25     74.57 o 
   2   7   3     2509.24     2533.31     27.84 o 
   3   7   3      435.79      425.92     10.67 o 
   4   7   3      700.21      678.48     12.14 o 
   5   7   3     2550.84     2540.51     29.56 o 
   6   7   3     4200.55     4216.69     61.59 o 
   7   7   3     4643.97     4603.12     72.47 o 
   8   7   3        1.77        3.87      6.13 o 
   9   7   3      679.04      680.95     26.25 o 
 -11   8   3      272.06      290.08     18.90 o 
 -10   8   3        4.99       13.13      6.79 o 
  -9   8   3      726.37      665.82     32.20 o 
  -8   8   3      446.17      444.60     13.84 o 
  -7   8   3      432.57      418.11     11.10 o 
  -6   8   3     1800.12     1775.32     24.88 o 
  -5   8   3     1577.36     1573.86     20.54 o 
  -4   8   3      140.69      150.90      6.54 o 
  -3   8   3       10.74       21.14      3.14 o 
  -2   8   3     1979.35     2147.98     21.60 o 
  -1   8   3     1127.26     1088.84     14.03 o 
   0   8   3     2208.26     2265.65     22.95 o 
   1   8   3      944.41     1004.89     18.74 o 
   2   8   3       39.85       36.94      4.04 o 
   3   8   3      199.09      197.21      7.60 o 
   4   8   3     1962.82     1934.71     25.08 o 
   5   8   3      119.81      123.24      9.06 o 
   6   8   3     1020.15      963.28     24.84 o 
   7   8   3      803.21      796.12     26.41 o 
   8   8   3      453.48      443.39     18.00 o 
   9   8   3      168.15      157.08     13.58 o 
 -11   9   3      169.06      140.07     19.37 o 
 -10   9   3       93.36      112.09     14.14 o 
  -9   9   3        1.73        6.75      7.93 o 
  -8   9   3      297.26      284.48     18.48 o 
  -7   9   3       40.23       43.17      6.07 o 
  -6   9   3       19.81       23.36      5.75 o 
  -5   9   3      291.17      267.19      9.12 o 
  -4   9   3      396.73      377.85      9.60 o 
  -3   9   3       77.31       99.07      6.14 o 
  -2   9   3        8.76       12.79      2.78 o 
  -1   9   3      214.29      204.79      7.62 o 
   0   9   3      860.86      873.06     14.68 o 
   1   9   3      226.01      204.51      7.80 o 
   2   9   3      458.49      425.13     10.28 o 
   3   9   3      110.04      108.62      7.81 o 
   4   9   3        7.96       15.54      3.67 o 
   5   9   3      407.17      405.91     14.03 o 
   6   9   3      589.20      589.71     17.12 o 
   7   9   3        7.65        9.99      6.37 o 
   8   9   3       54.38       46.23      9.96 o 
 -10  10   3      312.20      309.00     20.40 o 
  -9  10   3     1847.06     1872.32     42.69 o 
  -8  10   3     3090.46     3156.54     88.86 o 
  -7  10   3      313.05      295.44     13.58 o 
  -6  10   3      769.07      798.59     22.58 o 
  -5  10   3     2452.59     2429.60     29.42 o 
  -4  10   3     2170.39     2203.02     27.03 o 
  -3  10   3      178.19      171.55      9.17 o 
  -2  10   3      221.92      206.75      7.70 o 
  -1  10   3     2976.87     3122.63     37.26 o 
   0  10   3     3911.79     3927.55     48.77 o 
   1  10   3       44.32       45.25      5.50 o 
   2  10   3     6348.80     6481.02     61.54 o 
   3  10   3     4927.83     4981.98     87.94 o 
   4  10   3      902.46      904.27     32.12 o 
   5  10   3     1271.00     1287.38     26.99 o 
   6  10   3      189.19      174.71     15.41 o 
   7  10   3     1134.88     1121.97     30.82 o 
   8  10   3     1124.00     1205.27     46.50 o 
 -10  11   3        3.63        7.59      8.64 o 
  -9  11   3       13.68       13.75      6.55 o 
  -8  11   3       30.47       34.52      5.87 o 
  -7  11   3       21.39       33.48      9.23 o 
  -6  11   3        5.12       10.87      4.26 o 
  -5  11   3      244.42      217.38     10.27 o 
  -4  11   3      607.75      573.89     15.74 o 
  -3  11   3     1339.64     1299.16     22.33 o 
  -2  11   3      163.23      162.73      9.73 o 
  -1  11   3        2.04        7.75      3.99 o 
   0  11   3        6.34       12.75      5.27 o 
   1  11   3      170.72      174.58     12.63 o 
   2  11   3      111.99      109.36     12.00 o 
   3  11   3       13.82       15.34      7.44 o 
   4  11   3       53.46       46.44      5.27 o 
   5  11   3      512.77      485.10     18.74 o 
   6  11   3      781.78      763.97     25.23 o 
   7  11   3       32.82       31.55      6.98 o 
  -9  12   3      117.09      139.27     17.29 o 
  -8  12   3      532.55      542.12     21.39 o 
  -7  12   3       17.15       13.79      6.23 o 
  -6  12   3       14.23       13.94      3.55 o 
  -5  12   3     1028.42      969.18     23.24 o 
  -4  12   3      301.68      282.36     12.63 o 
  -3  12   3      147.99      135.16      8.76 o 
  -2  12   3      187.83      197.18     10.66 o 
  -1  12   3      326.19      328.93     12.48 o 
   0  12   3     1185.69     1242.18     25.28 o 
   1  12   3       22.67       26.87      7.19 o 
   2  12   3      377.04      372.29     15.07 o 
   3  12   3       73.67       89.10      8.55 o 
   4  12   3       69.72       73.99     10.44 o 
   5  12   3      430.42      406.80     18.86 o 
   6  12   3       42.46       36.40      7.46 o 
  -8  13   3      372.25      345.22     21.61 o 
  -7  13   3     1307.34     1263.56     55.80 o 
  -6  13   3      936.45      973.47     26.81 o 
  -5  13   3      492.01      455.65     17.26 o 
  -4  13   3      765.51      774.14     25.56 o 
  -3  13   3      803.13      770.65     30.66 o 
  -2  13   3     1544.00     1610.80     35.34 o 
  -1  13   3      201.06      190.98     11.94 o 
   0  13   3       32.38       26.84      6.85 o 
   1  13   3     2562.55     2554.28     62.98 o 
   2  13   3      935.51      938.63     30.48 o 
   3  13   3       11.66       11.55      4.88 o 
   4  13   3        2.56       25.89      6.95 o 
   5  13   3      754.18      699.63     27.84 o 
  -6  14   3       34.57       28.92      7.12 o 
  -5  14   3      319.34      301.24     21.84 o 
  -4  14   3      762.33      705.09     32.38 o 
  -3  14   3      144.09      135.68     12.43 o 
  -2  14   3       11.50       13.04      4.22 o 
  -1  14   3      977.35      935.48     25.50 o 
   0  14   3        6.25       13.55      7.11 o 
   1  14   3       16.80       25.13      4.67 o 
   2  14   3       19.50       26.14      6.20 o 
   3  14   3       15.45       16.53      6.43 o 
   4  14   3      277.14      257.92     16.28 o 
  -4  15   3      125.10      111.81     12.10 o 
  -3  15   3      657.92      654.72     29.68 o 
  -2  15   3        9.23       12.21      5.73 o 
  -1  15   3      368.19      322.84     16.49 o 
   0  15   3      257.23      223.65     14.90 o 
   1  15   3     1169.55     1111.77     41.79 o 
   2  15   3      303.72      306.33     17.11 o 
 -13   0   4       29.94       13.81      8.53 o 
 -12   0   4      739.09      725.89     29.58 o 
 -11   0   4      201.08      216.70      7.94 o 
 -10   0   4     2961.81     3227.84     37.59 o 
  -9   0   4      574.71      624.16     10.36 o 
  -8   0   4      380.87      385.48     12.19 o 
  -7   0   4     9453.99     9579.40     73.52 o 
  -6   0   4     3852.74     3778.96     31.59 o 
  -5   0   4     1689.82     1663.91     14.71 o 
  -4   0   4     3966.31     4069.51     42.05 o 
  -3   0   4     2127.38     2012.68     17.99 o 
  -2   0   4    11991.85    11723.63     75.19 o 
  -1   0   4    20875.26    20461.74    294.34 o 
   0   0   4      224.05      306.15      6.92 o 
   1   0   4     2834.39     2777.50     27.57 o 
   2   0   4     4756.18     4551.79     60.09 o 
   3   0   4     6890.65     7066.77     57.37 o 
   4   0   4     2426.97     2520.05     31.40 o 
   5   0   4      708.71      608.22     15.72 o 
   6   0   4     1120.90     1130.18     32.37 o 
   7   0   4     3301.21     3314.33     71.10 o 
   8   0   4      388.30      399.42     25.53 o 
   9   0   4     2247.69     2327.26     63.77 o 
  10   0   4     3518.47     3603.02    247.68 o 
 -13   1   4      281.10      259.57     22.90 o 
 -12   1   4       42.81       56.06     10.13 o 
 -11   1   4       85.16       72.67      7.44 o 
 -10   1   4      325.57      335.98     11.76 o 
  -9   1   4     1072.18     1126.76     18.33 o 
  -8   1   4      528.35      501.73     10.22 o 
  -7   1   4      983.13     1040.27     13.93 o 
  -6   1   4     2085.11     2289.01     19.37 o 
  -5   1   4     7096.95     7783.75     48.73 o 
  -4   1   4    11298.05    11659.35     58.05 o 
  -3   1   4       86.24       59.74      3.00 o 
  -2   1   4      323.42      346.11      5.07 o 
  -1   1   4      716.88      762.81     10.81 o 
   0   1   4     6878.83     6922.06     33.26 o 
   1   1   4      207.36      156.82      4.23 o 
   2   1   4     1364.75     1445.36     13.77 o 
   3   1   4      391.25      404.25      8.11 o 
   4   1   4     1362.71     1392.66     16.10 o 
   5   1   4     1605.82     1650.90     23.20 o 
   6   1   4      483.99      443.86     10.48 o 
   7   1   4       20.38       17.70      5.17 o 
   8   1   4      707.55      666.01     21.26 o 
   9   1   4     1260.79     1299.24     53.97 o 
  10   1   4      276.08      235.54     15.56 o 
 -13   2   4      200.09      202.66     21.64 o 
 -12   2   4      443.29      450.47     17.61 o 
 -11   2   4       27.45       27.91      4.62 o 
 -10   2   4      451.28      451.43     12.68 o 
  -9   2   4      565.62      569.77     12.11 o 
  -8   2   4      237.29      233.21      8.47 o 
  -7   2   4     2233.32     2293.20     23.13 o 
  -6   2   4     1623.61     1596.48     19.11 o 
  -5   2   4       99.03      104.63      4.02 o 
  -4   2   4      239.70      243.51      4.87 o 
  -3   2   4     1451.00     1474.67      9.77 o 
  -2   2   4     4546.18     4538.78     29.37 o 
  -1   2   4     1975.29     2098.10     17.52 o 
   0   2   4     2459.33     2597.34     15.37 o 
   1   2   4       75.96       55.40      3.21 o 
   2   2   4     5895.59     5973.59     30.45 o 
   3   2   4      681.64      607.34      9.74 o 
   4   2   4      752.13      760.61     12.16 o 
   5   2   4     1926.19     1951.23     19.32 o 
   6   2   4      393.14      357.15     10.57 o 
   7   2   4     2384.21     2404.91     30.68 o 
   8   2   4       52.52       48.41      7.98 o 
   9   2   4      749.60      746.53     23.78 o 
  10   2   4     1323.94     1306.39     43.10 o 
 -13   3   4     1055.06     1081.32     49.87 o 
 -12   3   4      816.03      884.26     29.25 o 
 -11   3   4      364.86      334.08     13.17 o 
 -10   3   4      114.79       95.99      7.98 o 
  -9   3   4     7061.92     7394.33    110.77 o 
  -8   3   4     2964.54     3071.98     35.46 o 
  -7   3   4      111.32      107.05      6.53 o 
  -6   3   4     1933.64     1907.38     20.36 o 
  -5   3   4     1773.67     1663.40     11.90 o 
  -4   3   4     8391.33     8442.39     51.85 o 
  -3   3   4     3704.03     3674.27     21.35 o 
  -2   3   4     1582.24     1659.90     12.60 o 
  -1   3   4     1169.59     1060.25     12.76 o 
   0   3   4     5283.46     5238.26     31.78 o 
   1   3   4      739.82      633.30      7.88 o 
   2   3   4        0.56        7.74      3.62 o 
   3   3   4     3013.96     2939.66     25.23 o 
   4   3   4     2900.15     2819.05     25.10 o 
   5   3   4     2542.85     2510.83     25.17 o 
   6   3   4        2.76       13.40      4.14 o 
   7   3   4      391.33      419.79     14.03 o 
   8   3   4     4607.88     4799.13    111.90 o 
   9   3   4      355.08      350.88     16.60 o 
 -13   4   4      392.55      345.17     27.42 o 
 -12   4   4       67.01       69.99     16.15 o 
 -11   4   4       34.04       39.59      9.20 o 
 -10   4   4       62.95       74.19     11.44 o 
  -9   4   4      790.48      785.38     17.26 o 
  -8   4   4      134.82      127.50      8.26 o 
  -7   4   4       93.75      101.92     11.02 o 
  -6   4   4      194.47      202.37      8.43 o 
  -5   4   4       85.84       67.82      3.64 o 
  -4   4   4        0.28        8.33      2.79 o 
  -3   4   4      542.80      565.46      7.61 o 
  -2   4   4     6278.86     6810.90     34.51 o 
  -1   4   4      144.13      155.60      4.56 o 
   0   4   4     2817.53     3117.09     17.89 o 
   1   4   4      543.26      617.50      8.32 o 
   2   4   4        8.13       18.08      3.06 o 
   3   4   4     3245.23     3426.30     26.59 o 
   4   4   4      101.87       94.20      5.70 o 
   5   4   4       86.57       79.12      6.12 o 
   6   4   4      475.35      507.55     13.65 o 
   7   4   4      268.88      239.08     12.74 o 
   8   4   4       69.27       62.16     12.50 o 
   9   4   4      160.01      161.70     12.27 o 
 -12   5   4       42.71       37.62     10.08 o 
 -11   5   4      101.22       87.07     10.36 o 
 -10   5   4        5.32       14.90      5.89 o 
  -9   5   4     1847.52     2005.76     32.07 o 
  -8   5   4      142.91      141.34      8.71 o 
  -7   5   4      135.78      151.12      7.95 o 
  -6   5   4      754.52      715.90      8.74 o 
  -5   5   4     1295.75     1245.48     12.74 o 
  -4   5   4     9650.71    10053.12     60.69 o 
  -3   5   4      435.98      512.29      7.78 o 
  -2   5   4     2454.78     2821.69     18.23 o 
  -1   5   4      969.76      871.64      9.33 o 
   0   5   4    10665.76    11141.73     80.77 o 
   1   5   4     7347.77     7575.89     42.49 o 
   2   5   4       81.22       91.29      6.16 o 
   3   5   4      906.33      875.47     12.76 o 
   4   5   4     1086.03     1053.19     14.39 o 
   5   5   4     3012.72     2917.23     29.16 o 
   6   5   4      932.75      851.94     24.18 o 
   7   5   4      210.91      205.10     12.06 o 
   8   5   4     2002.94     1980.64     35.29 o 
   9   5   4      916.71      884.68     29.12 o 
 -12   6   4       54.93       59.44     10.67 o 
 -11   6   4     1764.81     1798.10     34.93 o 
 -10   6   4     1236.59     1276.15     43.63 o 
  -9   6   4      573.95      580.31     19.33 o 
  -8   6   4     1765.44     1752.65     26.26 o 
  -7   6   4     1062.15     1038.25     11.82 o 
  -6   6   4      784.31      735.86     10.10 o 
  -5   6   4     5787.00     5977.85     44.59 o 
  -4   6   4     3257.88     3368.68     25.18 o 
  -3   6   4     1424.57     1339.81     13.76 o 
  -2   6   4     5388.35     5083.44     42.36 o 
  -1   6   4     2734.37     2770.09     21.01 o 
   0   6   4       62.96       74.46      4.34 o 
   1   6   4     3600.75     3760.18     27.70 o 
   2   6   4     2408.65     2300.43     21.79 o 
   3   6   4     3997.22     4073.60     28.54 o 
   4   6   4      569.67      558.84     12.48 o 
   5   6   4     3093.40     3015.86     33.34 o 
   6   6   4     5881.25     5961.23     62.55 o 
   7   6   4      472.71      464.42     15.37 o 
   8   6   4        3.85       14.04      4.74 o 
   9   6   4      455.07      440.27     24.40 o 
 -12   7   4       17.48       20.26      5.95 o 
 -11   7   4      300.82      286.46     18.26 o 
 -10   7   4      218.29      204.98     15.10 o 
  -9   7   4       20.69       35.10      7.74 o 
  -8   7   4       55.88       54.26      6.81 o 
  -7   7   4       74.14       78.96      4.29 o 
  -6   7   4      314.90      320.82      7.96 o 
  -5   7   4     1050.09     1079.83     13.40 o 
  -4   7   4      566.70      625.97     10.48 o 
  -3   7   4       94.86      101.03      5.05 o 
  -2   7   4        1.39        5.63      2.94 o 
  -1   7   4        8.84       16.45      2.63 o 
   0   7   4     1442.54     1535.60     16.48 o 
   1   7   4      304.21      316.49      8.35 o 
   2   7   4      187.24      168.24      6.67 o 
   3   7   4      503.34      485.74     10.23 o 
   4   7   4       96.74       91.47      6.75 o 
   5   7   4      448.83      444.92     14.29 o 
   6   7   4       57.95       69.34      6.93 o 
   7   7   4       68.58       54.38      6.75 o 
   8   7   4        4.14        8.12      5.79 o 
 -11   8   4      696.26      701.95     44.86 o 
 -10   8   4      630.92      665.73     25.96 o 
  -9   8   4        4.39       16.85      9.30 o 
  -8   8   4     1547.89     1491.90     17.13 o 
  -7   8   4     4838.72     4941.74     56.99 o 
  -6   8   4     2081.16     2085.37     26.64 o 
  -5   8   4      637.22      667.46     11.71 o 
  -4   8   4        7.62        9.41      3.35 o 
  -3   8   4     1696.48     1702.60     17.12 o 
  -2   8   4     3899.00     3982.89     32.60 o 
  -1   8   4     1442.18     1502.65     18.66 o 
   0   8   4        2.83       10.76      3.01 o 
   1   8   4       93.26       93.07      6.07 o 
   2   8   4     1830.12     1869.59     23.68 o 
   3   8   4     1212.29     1198.91     19.68 o 
   4   8   4        0.16        6.66      4.11 o 
   5   8   4      541.68      521.98     15.09 o 
   6   8   4      463.39      476.67     15.84 o 
   7   8   4     1021.10      989.51     27.64 o 
   8   8   4       10.30        7.77      6.12 o 
 -11   9   4       18.95       30.60      8.58 o 
 -10   9   4      622.82      586.27     24.19 o 
  -9   9   4      649.47      629.44     28.02 o 
  -8   9   4      978.00      963.20     34.39 o 
  -7   9   4        8.90       13.74      3.50 o 
  -6   9   4       73.13       76.77      6.30 o 
  -5   9   4     2048.62     2055.34     31.12 o 
  -4   9   4     4219.60     4375.59     47.12 o 
  -3   9   4     2659.26     2774.54     27.42 o 
  -2   9   4       47.35       34.90      4.54 o 
  -1   9   4     1153.08     1164.09     17.23 o 
   0   9   4     4331.01     4516.94     53.84 o 
   1   9   4     2679.76     2761.44     36.07 o 
   2   9   4     2229.88     2289.60     29.24 o 
   3   9   4      792.96      765.64     19.31 o 
   4   9   4     1486.34     1476.68     23.68 o 
   5   9   4     2026.22     2055.40     35.44 o 
   6   9   4       68.48       51.12     10.75 o 
   7   9   4      840.34      792.62     27.58 o 
 -10  10   4       12.28       11.06      6.35 o 
  -9  10   4      113.68      125.31     24.65 o 
  -8  10   4        2.65        3.79      3.68 o 
  -7  10   4      563.38      554.24     18.71 o 
  -6  10   4      332.51      290.30     10.46 o 
  -5  10   4      399.05      352.71     11.12 o 
  -4  10   4        1.50        6.63      3.06 o 
  -3  10   4      657.56      673.85     14.58 o 
  -2  10   4        0.09        5.95      3.79 o 
  -1  10   4       17.13       13.29      3.21 o 
   0  10   4      520.01      534.09     13.56 o 
   1  10   4      374.74      371.74     12.16 o 
   2  10   4      371.88      355.35     12.16 o 
   3  10   4       13.20        6.42      4.92 o 
   4  10   4       39.64       47.20      6.63 o 
   5  10   4      450.85      427.64     15.26 o 
   6  10   4      131.51      113.55     12.11 o 
   7  10   4        4.74       13.09      7.28 o 
 -10  11   4       69.35       69.37     12.40 o 
  -9  11   4      868.14      904.21     37.42 o 
  -8  11   4      126.51      145.74     10.88 o 
  -7  11   4      180.63      186.62      9.77 o 
  -6  11   4       40.08       51.64     11.81 o 
  -5  11   4     1978.49     1943.43     25.17 o 
  -4  11   4      545.70      600.50     16.84 o 
  -3  11   4      413.50      459.19     14.27 o 
  -2  11   4      128.39      136.39      8.06 o 
  -1  11   4      391.74      378.71     12.78 o 
   0  11   4     3304.48     3384.02     64.10 o 
   1  11   4       37.89       51.76      6.57 o 
   2  11   4        2.51       17.29      5.44 o 
   3  11   4       20.79       21.90      5.67 o 
   4  11   4     2824.54     2904.92     56.32 o 
   5  11   4      667.98      661.28     23.25 o 
   6  11   4       16.39       24.72      6.73 o 
  -9  12   4      260.22      245.66     19.41 o 
  -8  12   4      146.53      128.51     18.68 o 
  -7  12   4      557.51      585.12     18.73 o 
  -6  12   4     1786.48     1864.83     49.76 o 
  -5  12   4      192.63      203.53     10.84 o 
  -4  12   4      780.55      723.28     17.46 o 
  -3  12   4      221.71      234.76     10.49 o 
  -2  12   4     1552.59     1604.30     34.28 o 
  -1  12   4      220.19      220.75     11.01 o 
   0  12   4      378.29      413.19     15.40 o 
   1  12   4     3433.83     3550.14     61.61 o 
   2  12   4       52.32       50.78      7.01 o 
   3  12   4     1320.03     1374.43     34.63 o 
   4  12   4       60.19       50.69      7.20 o 
   5  12   4      661.04      642.45     25.86 o 
  -8  13   4      120.40      118.15     14.60 o 
  -7  13   4      217.50      193.31     13.01 o 
  -6  13   4       83.38       77.20      9.49 o 
  -5  13   4       52.29       37.80      6.76 o 
  -4  13   4     1124.04     1048.89     25.84 o 
  -3  13   4       34.83       23.25      7.07 o 
  -2  13   4       87.65       92.23      8.89 o 
  -1  13   4       33.06       33.60      4.72 o 
   0  13   4        9.53       16.10      4.36 o 
   1  13   4      310.01      308.34     18.05 o 
   2  13   4        0.14        8.80      4.73 o 
   3  13   4        0.95        2.94      8.61 o 
   4  13   4        1.74        7.68      7.03 o 
  -6  14   4      247.02      251.97     14.94 o 
  -5  14   4      142.47      148.92     13.77 o 
  -4  14   4      397.48      341.77     19.45 o 
  -3  14   4      593.39      584.89     20.20 o 
  -2  14   4      800.56      808.54     25.38 o 
  -1  14   4      215.00      224.66     14.85 o 
   0  14   4        5.11        2.69      7.32 o 
   1  14   4      707.32      662.85     25.43 o 
   2  14   4      517.22      488.85     31.12 o 
   3  14   4      731.65      716.89     28.10 o 
  -4  15   4      222.93      219.52     14.45 o 
  -3  15   4      289.31      269.96     15.94 o 
  -2  15   4        1.97        8.23      6.53 o 
  -1  15   4      294.86      267.79     16.22 o 
   0  15   4     1020.40     1035.71     49.36 o 
 -13   1   5        4.66        8.22      5.86 o 
 -12   1   5      518.73      446.89     13.14 o 
 -11   1   5     1686.28     1867.99     53.67 o 
 -10   1   5     1748.57     1824.29     34.84 o 
  -9   1   5     1731.30     1751.30     25.90 o 
  -8   1   5      298.90      326.81      9.07 o 
  -7   1   5       20.60       25.75      2.92 o 
  -6   1   5     3180.59     3171.92     20.93 o 
  -5   1   5     1778.34     1677.00     13.00 o 
  -4   1   5      404.25      401.68      6.78 o 
  -3   1   5     3331.29     3218.97     19.55 o 
  -2   1   5     8811.88     8819.86     41.17 o 
  -1   1   5     1133.53     1016.51      9.08 o 
   0   1   5        6.00        8.07      1.92 o 
   1   1   5      210.78      169.94      4.98 o 
   2   1   5     5135.01     5299.19     37.32 o 
   3   1   5     8227.55     8295.28     54.15 o 
   4   1   5      170.85      159.87      6.76 o 
   5   1   5      642.41      661.77     14.10 o 
   6   1   5     1422.66     1447.41     26.64 o 
   7   1   5     2753.33     2776.07     48.88 o 
   8   1   5      444.74      438.43     17.02 o 
   9   1   5        4.51       12.00      5.17 o 
 -13   2   5      627.52      596.88     40.20 o 
 -12   2   5      759.39      725.87     22.99 o 
 -11   2   5     2300.58     2255.02     66.40 o 
 -10   2   5      170.75      130.80      8.66 o 
  -9   2   5      922.67      892.70     16.45 o 
  -8   2   5     3054.41     3103.02     37.10 o 
  -7   2   5      604.07      551.19     11.53 o 
  -6   2   5      938.48      994.30     11.18 o 
  -5   2   5       17.62       19.15      2.12 o 
  -4   2   5     2849.42     2796.07     17.50 o 
  -3   2   5     1962.91     1891.48     18.35 o 
  -2   2   5       23.38       22.78      3.81 o 
  -1   2   5     4357.59     4464.48     39.94 o 
   0   2   5     5136.28     5162.75     28.51 o 
   1   2   5     3765.19     3732.12     26.85 o 
   2   2   5      212.29      219.46      6.45 o 
   3   2   5     1893.80     1939.45     21.17 o 
   4   2   5     4935.71     5137.62     42.21 o 
   5   2   5     3155.31     3214.84     32.85 o 
   6   2   5      751.61      692.43     17.26 o 
   7   2   5      250.18      237.34     12.01 o 
   8   2   5     1288.50     1349.57     31.74 o 
   9   2   5      612.92      570.17     20.16 o 
 -13   3   5       74.80       87.24     17.54 o 
 -12   3   5      203.32      185.17     14.36 o 
 -11   3   5      135.81      129.25     12.07 o 
 -10   3   5      480.81      503.20     19.39 o 
  -9   3   5      263.29      269.94     10.25 o 
  -8   3   5      240.30      249.61      8.88 o 
  -7   3   5       20.45       30.24      5.58 o 
  -6   3   5       65.19       80.04      3.77 o 
  -5   3   5      448.06      461.01      7.40 o 
  -4   3   5      207.84      205.46      5.27 o 
  -3   3   5      491.33      470.39      6.68 o 
  -2   3   5     5584.37     6274.92     37.22 o 
  -1   3   5      527.39      514.50     11.98 o 
   0   3   5     1105.79     1113.05     14.91 o 
   1   3   5      977.55     1030.91     10.82 o 
   2   3   5       43.90       39.18      4.45 o 
   3   3   5      924.98      876.15     11.97 o 
   4   3   5      239.76      211.25      7.64 o 
   5   3   5        0.55        7.03      3.71 o 
   6   3   5        8.96       18.42      7.83 o 
   7   3   5       10.07       11.41      3.85 o 
   8   3   5       45.81       45.79     11.72 o 
   9   3   5       46.36       40.94      7.17 o 
 -13   4   5      936.92      927.09     73.67 o 
 -12   4   5      114.03      134.07     13.68 o 
 -11   4   5      763.21      823.98     22.59 o 
 -10   4   5       35.49       34.79      6.67 o 
  -9   4   5      401.63      412.94     13.63 o 
  -8   4   5     1333.18     1292.55     21.41 o 
  -7   4   5     2665.10     2667.01     31.20 o 
  -6   4   5      973.31     1000.62     10.86 o 
  -5   4   5     2834.20     2896.18     23.72 o 
  -4   4   5    10887.32    11139.87     56.63 o 
  -3   4   5     2505.85     2410.45     17.53 o 
  -2   4   5       77.28       86.07      5.48 o 
  -1   4   5     5288.40     5655.94     40.52 o 
   0   4   5    12528.07    12768.33     78.12 o 
   1   4   5    10236.98    10233.50     57.68 o 
   2   4   5     2538.18     2574.29     22.43 o 
   3   4   5      555.17      527.27      9.64 o 
   4   4   5     5736.48     5701.52     57.98 o 
   5   4   5     3543.42     3497.94     35.85 o 
   6   4   5      502.57      516.93     16.77 o 
   7   4   5      192.97      162.96     11.19 o 
   8   4   5      186.01      181.47     13.41 o 
 -13   5   5       18.55       20.49      5.64 o 
 -12   5   5        0.32        8.47      6.15 o 
 -11   5   5      628.50      649.92     21.60 o 
 -10   5   5      252.90      281.95     16.11 o 
  -9   5   5       25.93       22.90      4.77 o 
  -8   5   5      435.42      444.83     13.59 o 
  -7   5   5     2151.01     2162.11     23.85 o 
  -6   5   5     5348.06     5472.08     42.86 o 
  -5   5   5      432.38      404.34      7.96 o 
  -4   5   5       18.90        9.91      2.51 o 
  -3   5   5     1137.87     1157.59     11.95 o 
  -2   5   5     4149.80     4309.11     26.82 o 
  -1   5   5    10402.02    10909.06     69.15 o 
   0   5   5       94.68      118.45      4.68 o 
   1   5   5     1313.87     1310.68     14.10 o 
   2   5   5     3007.00     3077.94     22.53 o 
   3   5   5      664.28      625.15     10.78 o 
   4   5   5      561.53      542.35     12.05 o 
   5   5   5       52.85       54.47      6.22 o 
   6   5   5      564.86      586.73     18.01 o 
   7   5   5     1797.48     1737.54     28.36 o 
   8   5   5      638.82      582.44     22.96 o 
 -12   6   5      235.69      239.11     17.02 o 
 -11   6   5      264.28      240.25     14.40 o 
 -10   6   5       75.83       69.79      9.10 o 
  -9   6   5      718.09      698.15     19.18 o 
  -8   6   5        4.61        8.16      5.01 o 
  -7   6   5      649.92      640.05      9.70 o 
  -6   6   5      231.42      233.93      6.70 o 
  -5   6   5       50.38       48.89      4.02 o 
  -4   6   5        7.12       11.69      2.70 o 
  -3   6   5     1037.16     1034.17     12.17 o 
  -2   6   5      735.08      665.84      9.90 o 
  -1   6   5       21.94       29.32      2.94 o 
   0   6   5       95.57       88.52      4.18 o 
   1   6   5      602.55      612.74      9.49 o 
   2   6   5     1293.64     1346.97     14.76 o 
   3   6   5       45.15       44.07      5.13 o 
   4   6   5      506.16      480.02     12.81 o 
   5   6   5       12.00       17.77      4.93 o 
   6   6   5       22.86       31.52     10.73 o 
   7   6   5       92.81      102.76      9.04 o 
   8   6   5      206.69      163.84     13.19 o 
 -12   7   5       20.84       32.46      7.56 o 
 -11   7   5      427.53      455.79     22.36 o 
 -10   7   5      749.92      790.78     25.88 o 
  -9   7   5     3544.76     3608.04     72.40 o 
  -8   7   5     1878.60     1877.03     35.66 o 
  -7   7   5     1449.81     1544.34     20.24 o 
  -6   7   5     6428.62     6733.25     53.71 o 
  -5   7   5      515.65      512.22      9.54 o 
  -4   7   5       20.09       28.12      3.32 o 
  -3   7   5      561.11      497.37      9.30 o 
  -2   7   5     2951.06     2988.74     25.37 o 
  -1   7   5     2136.20     2111.59     18.93 o 
   0   7   5      207.50      209.14      6.67 o 
   1   7   5     5419.00     5502.94     33.25 o 
   2   7   5     4947.10     4995.35     63.22 o 
   3   7   5     5884.20     6009.69     76.72 o 
   4   7   5      220.67      207.30      9.60 o 
   5   7   5      512.89      496.17     16.29 o 
   6   7   5      395.00      433.57     14.80 o 
   7   7   5     1842.68     1863.49     43.70 o 
 -11   8   5       69.74      107.59     15.89 o 
 -10   8   5      225.53      201.05     18.05 o 
  -9   8   5      281.35      268.30     17.66 o 
  -8   8   5       17.52       17.80      3.93 o 
  -7   8   5     2024.28     2012.19     29.80 o 
  -6   8   5        0.72        7.99      3.06 o 
  -5   8   5      868.34      830.97     15.20 o 
  -4   8   5      332.74      294.05      7.97 o 
  -3   8   5     1371.82     1388.03     15.31 o 
  -2   8   5      682.87      681.86     11.69 o 
  -1   8   5      616.52      603.96     13.19 o 
   0   8   5     2352.12     2344.01     40.73 o 
   1   8   5       73.83       73.88      5.68 o 
   2   8   5     1526.43     1456.96     27.22 o 
   3   8   5      345.38      329.10     11.86 o 
   4   8   5     1460.15     1450.21     30.71 o 
   5   8   5       90.36      103.09      8.60 o 
   6   8   5      130.80      118.71     10.58 o 
   7   8   5      278.33      244.77     15.90 o 
 -11   9   5      264.41      267.11     24.51 o 
 -10   9   5      233.62      240.26     17.64 o 
  -9   9   5       22.03       16.21      7.44 o 
  -8   9   5        6.73        5.99      5.22 o 
  -7   9   5     1682.65     1672.37     20.56 o 
  -6   9   5      247.64      255.45      9.31 o 
  -5   9   5      371.28      392.41     10.80 o 
  -4   9   5      274.13      305.94      9.39 o 
  -3   9   5       58.33       91.95      6.18 o 
  -2   9   5     1605.00     1603.26     21.11 o 
  -1   9   5     1083.69     1095.67     17.35 o 
   0   9   5       10.72       15.56      4.60 o 
   1   9   5       58.11       60.36      6.13 o 
   2   9   5     2391.25     2431.08     42.00 o 
   3   9   5      921.49      928.82     22.82 o 
   4   9   5       22.26       19.66      4.57 o 
   5   9   5       68.36       54.72      6.82 o 
   6   9   5      198.80      194.51     16.80 o 
 -10  10   5       22.04       17.22      8.11 o 
  -9  10   5      147.98      140.83     15.43 o 
  -8  10   5     1173.61     1246.12     31.77 o 
  -7  10   5     1797.93     1793.85     43.79 o 
  -6  10   5       62.38       53.50      5.53 o 
  -5  10   5      784.75      752.34     15.75 o 
  -4  10   5     2943.04     3009.66     52.55 o 
  -3  10   5      393.06      362.82     13.86 o 
  -2  10   5     1473.32     1470.06     27.63 o 
  -1  10   5     1835.99     1802.55     33.62 o 
   0  10   5     2745.37     2790.74     54.42 o 
   1  10   5     2742.32     2793.00     71.23 o 
   2  10   5     1262.89     1287.80     28.37 o 
   3  10   5      342.27      363.75     13.60 o 
   4  10   5      869.87      873.94     21.65 o 
   5  10   5     1820.71     1875.43     52.94 o 
   6  10   5      351.87      324.55     16.70 o 
  -9  11   5      246.50      252.47     18.78 o 
  -8  11   5       28.22       23.75      7.18 o 
  -7  11   5      120.18      119.13      9.95 o 
  -6  11   5      551.68      547.72     19.06 o 
  -5  11   5      480.10      473.44     14.28 o 
  -4  11   5      252.01      243.59      9.76 o 
  -3  11   5      312.70      324.19     13.44 o 
  -2  11   5      446.39      439.96     13.42 o 
  -1  11   5     1405.35     1442.88     34.84 o 
   0  11   5       50.12       42.16      5.70 o 
   1  11   5       86.14       88.29      7.88 o 
   2  11   5      640.67      626.45     17.52 o 
   3  11   5      132.10      127.92     10.37 o 
   4  11   5      176.45      186.88     13.52 o 
   5  11   5       83.06       59.77      8.75 o 
  -8  12   5      226.26      249.47     18.09 o 
  -7  12   5      118.82       95.41      9.23 o 
  -6  12   5       44.89       28.59      6.22 o 
  -5  12   5      252.90      263.21     11.14 o 
  -4  12   5       61.54       88.14      7.16 o 
  -3  12   5       34.17       25.94      4.54 o 
  -2  12   5        1.96       10.16      4.26 o 
  -1  12   5      175.47      159.25      9.81 o 
   0  12   5     1348.90     1371.13     38.86 o 
   1  12   5      565.30      551.72     20.02 o 
   2  12   5       15.29       17.01      5.59 o 
   3  12   5      401.22      373.60     16.84 o 
   4  12   5      372.60      351.66     16.60 o 
  -7  13   5      153.96      176.55     12.53 o 
  -6  13   5      490.61      517.36     20.62 o 
  -5  13   5      822.97      888.43     25.70 o 
  -4  13   5       37.54       35.85      5.85 o 
  -3  13   5      608.76      617.45     16.75 o 
  -2  13   5     1574.31     1580.03     44.92 o 
  -1  13   5     1344.68     1386.97     36.49 o 
   0  13   5        3.90        1.01      7.48 o 
   1  13   5      421.16      407.44     21.14 o 
   2  13   5     1898.20     1898.45     49.47 o 
   3  13   5     1673.43     1579.58     47.15 o 
  -5  14   5        8.71        7.91      6.51 o 
  -4  14   5      484.10      524.77     23.19 o 
  -3  14   5       80.78       71.44     10.30 o 
  -2  14   5       52.53       34.21     11.32 o 
  -1  14   5      112.85       78.70     10.98 o 
   0  14   5      112.17      100.84     11.97 o 
   1  14   5      144.78      138.47     13.03 o 
 -13   0   6      427.49      422.86     39.67 o 
 -12   0   6      202.88      212.51     28.39 o 
 -11   0   6     2600.08     2474.04    107.55 o 
 -10   0   6     2231.51     2099.42     87.18 o 
  -9   0   6     2053.05     2085.24     30.44 o 
  -8   0   6      638.39      624.34     17.45 o 
  -7   0   6     1391.40     1359.44     19.63 o 
  -6   0   6    10015.06    10415.46    126.95 o 
  -5   0   6     7356.68     7475.69     57.38 o 
  -4   0   6      496.94      453.28     10.77 o 
  -3   0   6       27.70       30.91      5.77 o 
  -2   0   6    10824.76    11203.81    118.74 o 
  -1   0   6     1972.52     1754.72     27.66 o 
   0   0   6     5494.05     5776.69     55.38 o 
   1   0   6      222.13      247.84      9.91 o 
   2   0   6     5698.64     5829.09     58.31 o 
   3   0   6     7412.01     7443.59     97.38 o 
   4   0   6      533.41      574.13     19.91 o 
   5   0   6      147.23      143.02     13.21 o 
   6   0   6     2462.29     2427.05     50.05 o 
   7   0   6     2528.34     2673.48    104.60 o 
   8   0   6     2251.65     2220.93     86.78 o 
 -13   1   6       40.06       29.67      9.04 o 
 -12   1   6       45.48       30.69     10.68 o 
 -11   1   6        4.15        8.09      3.04 o 
 -10   1   6       49.84       32.03      4.51 o 
  -9   1   6       30.35       36.82      5.29 o 
  -8   1   6      358.35      340.90      6.96 o 
  -7   1   6      327.43      303.47      6.43 o 
  -6   1   6       31.39       47.79      3.64 o 
  -5   1   6      201.39      226.74      6.18 o 
  -4   1   6      675.54      604.77      8.50 o 
  -3   1   6      864.81      831.13      9.38 o 
  -2   1   6     1140.05     1189.21     10.67 o 
  -1   1   6       46.04       37.49      2.57 o 
   0   1   6        9.74       18.63      3.57 o 
   1   1   6     1994.23     1969.89     19.90 o 
   2   1   6      697.92      646.51      9.91 o 
   3   1   6       52.71       59.10      4.98 o 
   4   1   6       65.06       57.04      5.15 o 
   5   1   6      694.06      622.66     14.13 o 
   6   1   6      682.30      707.54     17.10 o 
   7   1   6      136.85      132.66     11.05 o 
   8   1   6      306.46      315.63     15.89 o 
 -13   2   6        3.70       13.79      6.70 o 
 -12   2   6      100.51       93.73      9.71 o 
 -11   2   6      665.61      706.85     20.15 o 
 -10   2   6      530.42      536.61     13.61 o 
  -9   2   6      558.07      540.09     11.37 o 
  -8   2   6       18.04       16.57      4.44 o 
  -7   2   6       32.94       38.95      3.36 o 
  -6   2   6     6301.48     6435.20     45.35 o 
  -5   2   6     2457.42     2452.98     19.44 o 
  -4   2   6      214.43      219.81      5.70 o 
  -3   2   6      139.17      145.91      4.22 o 
  -2   2   6      206.63      187.54      6.66 o 
  -1   2   6       33.70       25.34      4.96 o 
   0   2   6     3264.62     3254.47     23.49 o 
   1   2   6      226.79      222.13      6.42 o 
   2   2   6       98.70       96.91      4.91 o 
   3   2   6     2828.67     2839.89     32.39 o 
   4   2   6       11.22       16.38      5.38 o 
   5   2   6      823.25      778.73     15.06 o 
   6   2   6      363.25      354.83     13.23 o 
   7   2   6     1006.84      959.03     25.68 o 
   8   2   6     1296.35     1305.51     45.16 o 
 -13   3   6      132.60      149.23     21.07 o 
 -12   3   6     1214.78     1233.12     40.06 o 
 -11   3   6     1523.94     1497.14     36.42 o 
 -10   3   6      231.25      237.62     11.04 o 
  -9   3   6     2165.58     2212.59     29.72 o 
  -8   3   6     1700.54     1717.86     26.92 o 
  -7   3   6     3172.17     3155.13     27.56 o 
  -6   3   6      818.55      830.71     10.67 o 
  -5   3   6     2820.66     2983.97     22.34 o 
  -4   3   6     5448.43     5486.39     34.13 o 
  -3   3   6     4736.57     4765.26     27.90 o 
  -2   3   6     1951.26     1966.09     20.64 o 
  -1   3   6      396.85      372.46     10.40 o 
   0   3   6     3086.40     3033.67     29.05 o 
   1   3   6     6412.61     6575.36     43.52 o 
   2   3   6     1146.86     1094.98     15.84 o 
   3   3   6      135.94      143.79      6.99 o 
   4   3   6     1451.74     1457.71     20.20 o 
   5   3   6     2041.87     2062.22     24.62 o 
   6   3   6     1482.23     1527.84     33.42 o 
   7   3   6        8.98       12.39      4.19 o 
   8   3   6     1059.67     1014.19     33.51 o 
 -13   4   6       61.21       39.35     11.93 o 
 -12   4   6        5.13        5.38      8.06 o 
 -11   4   6        1.07       17.22      4.94 o 
 -10   4   6     1055.28     1053.08     27.93 o 
  -9   4   6       87.59      104.20      7.60 o 
  -8   4   6      214.05      217.28      8.60 o 
  -7   4   6      149.97      140.13      3.59 o 
  -6   4   6      367.65      347.96      8.38 o 
  -5   4   6     1370.86     1394.89     14.63 o 
  -4   4   6      626.88      602.03      8.89 o 
  -3   4   6       71.07       87.40      3.84 o 
  -2   4   6      472.20      431.34     10.69 o 
  -1   4   6       93.50       77.58      5.96 o 
   0   4   6       27.16       27.97      4.30 o 
   1   4   6     2100.77     2176.19     18.58 o 
   2   4   6        6.11        7.36      2.27 o 
   3   4   6      423.76      434.62     10.42 o 
   4   4   6     1266.74     1238.19     22.88 o 
   5   4   6       11.58       16.72      4.40 o 
   6   4   6      696.96      654.33     18.82 o 
   7   4   6      108.06      107.29      9.82 o 
 -12   5   6      568.08      611.84     27.07 o 
 -11   5   6      500.00      530.94     22.90 o 
 -10   5   6      307.16      319.09     14.76 o 
  -9   5   6      126.41      126.75      8.16 o 
  -8   5   6     5197.88     5302.12     51.89 o 
  -7   5   6     3418.81     3538.81     38.06 o 
  -6   5   6      542.26      518.87      8.67 o 
  -5   5   6      106.81      104.63      4.97 o 
  -4   5   6     2219.25     2220.48     19.60 o 
  -3   5   6     2608.19     2641.48     21.17 o 
  -2   5   6      304.72      266.87     10.28 o 
  -1   5   6       83.55       85.55      7.09 o 
   0   5   6       25.53       31.63      5.11 o 
   1   5   6      186.29      167.38      8.36 o 
   2   5   6     1765.83     1781.81     24.06 o 
   3   5   6      315.67      288.16      9.24 o 
   4   5   6      486.49      482.24     12.99 o 
   5   5   6     1076.32     1109.70     23.00 o 
   6   5   6     1355.91     1289.83     23.31 o 
   7   5   6      144.09      123.10     10.84 o 
 -12   6   6      193.48      239.15     16.42 o 
 -11   6   6      646.84      681.36     26.50 o 
 -10   6   6     1656.05     1686.60     39.47 o 
  -9   6   6     2883.71     2940.94     57.36 o 
  -8   6   6     1273.82     1311.39     27.61 o 
  -7   6   6     4219.06     4318.08     35.35 o 
  -6   6   6     4036.16     4112.78     43.40 o 
  -5   6   6     1672.16     1645.30     15.65 o 
  -4   6   6     1758.58     1856.45     16.53 o 
  -3   6   6       47.90       45.12      3.46 o 
  -2   6   6     6288.41     6433.77     45.12 o 
  -1   6   6     2620.80     2642.44     26.83 o 
   0   6   6      396.05      378.10     11.67 o 
   1   6   6      670.22      676.19     10.88 o 
   2   6   6      390.06      369.97      8.96 o 
   3   6   6     3628.94     3576.42     56.44 o 
   4   6   6      157.76      175.30      8.67 o 
   5   6   6      437.29      399.61     13.19 o 
   6   6   6     1111.66     1089.06     27.53 o 
   7   6   6     1589.59     1599.24     49.43 o 
 -12   7   6      444.82      465.71     23.40 o 
 -11   7   6        8.10       17.50      7.58 o 
 -10   7   6        5.40        8.44      5.40 o 
  -9   7   6       52.18       48.77      7.54 o 
  -8   7   6        6.71       13.52      3.52 o 
  -7   7   6      699.43      641.23     10.89 o 
  -6   7   6      736.70      683.04     11.63 o 
  -5   7   6      993.88     1015.07     15.40 o 
  -4   7   6      141.76      137.16      5.43 o 
  -3   7   6      309.95      325.37      7.47 o 
  -2   7   6      860.16      847.04     13.00 o 
  -1   7   6     1490.42     1473.35     17.74 o 
   0   7   6      874.38      890.58     17.01 o 
   1   7   6       56.32       47.51      4.14 o 
   2   7   6     1032.61     1077.10     21.57 o 
   3   7   6      386.66      371.47     10.76 o 
   4   7   6        0.75        7.25      3.14 o 
   5   7   6       97.94       88.32      7.95 o 
   6   7   6       21.29       16.75      5.76 o 
 -11   8   6      402.66      405.62     20.11 o 
 -10   8   6      957.14      998.18     31.05 o 
  -9   8   6       36.73       41.03     17.14 o 
  -8   8   6      100.43      104.02      4.24 o 
  -7   8   6       37.35       33.96      4.14 o 
  -6   8   6     1512.59     1488.26     22.66 o 
  -5   8   6     1168.08     1188.51     19.28 o 
  -4   8   6      232.62      230.53      7.45 o 
  -3   8   6      211.55      191.69      6.64 o 
  -2   8   6     2839.26     2733.56     25.66 o 
  -1   8   6     1733.98     1820.71     22.05 o 
   0   8   6      452.73      450.13      9.80 o 
   1   8   6       21.36       24.26      3.85 o 
   2   8   6       90.02      105.93      6.93 o 
   3   8   6     1626.06     1617.83     34.99 o 
   4   8   6     1123.71     1170.49     38.43 o 
   5   8   6       59.15       45.33      7.93 o 
   6   8   6     1693.58     1610.74     52.96 o 
 -11   9   6      598.46      611.18     34.45 o 
 -10   9   6       38.02       53.71     11.18 o 
  -9   9   6      724.90      788.12     26.89 o 
  -8   9   6     1437.91     1421.26     42.24 o 
  -7   9   6     3313.78     3245.66     58.10 o 
  -6   9   6       62.61       43.52      4.79 o 
  -5   9   6       27.54       20.83      3.23 o 
  -4   9   6     2201.69     2262.33     40.34 o 
  -3   9   6      291.30      289.02      9.12 o 
  -2   9   6     2090.57     2173.44     28.61 o 
  -1   9   6     1319.95     1271.25     24.69 o 
   0   9   6      686.76      688.17     24.09 o 
   1   9   6     1254.34     1283.93     23.36 o 
   2   9   6      251.73      262.62      9.31 o 
   3   9   6        0.44       14.74      5.35 o 
   4   9   6      740.09      695.21     20.42 o 
   5   9   6     3038.36     3051.92     70.06 o 
 -10  10   6       12.97       17.40     10.25 o 
  -9  10   6       43.44       34.66      9.54 o 
  -8  10   6      125.17      101.15     12.05 o 
  -7  10   6       44.10       49.75      5.39 o 
  -6  10   6      102.93      112.29      6.86 o 
  -5  10   6       99.34      109.29      6.92 o 
  -4  10   6      932.90      855.98     22.50 o 
  -3  10   6      690.64      629.94     14.38 o 
  -2  10   6       10.52        7.51      3.53 o 
  -1  10   6      275.42      261.93      9.83 o 
   0  10   6       10.73       10.04      3.67 o 
   1  10   6        1.74        9.83      5.96 o 
   2  10   6        2.89        9.35      2.84 o 
   3  10   6        4.75        9.59      4.16 o 
   4  10   6      156.13      126.13     10.32 o 
   5  10   6        4.28        7.97     11.25 o 
  -9  11   6     1006.66     1051.03     41.26 o 
  -8  11   6      970.01     1044.48     33.82 o 
  -7  11   6     1435.21     1473.04     28.09 o 
  -6  11   6       73.89       73.54      6.42 o 
  -5  11   6      115.27      102.17      7.63 o 
  -4  11   6      952.46      815.98     17.64 o 
  -3  11   6     3908.77     3991.66     73.68 o 
  -2  11   6      612.89      671.21     22.16 o 
  -1  11   6      236.26      214.82      9.58 o 
   0  11   6      382.08      385.18     26.18 o 
   1  11   6      975.29      967.43     28.64 o 
   2  11   6      164.23      173.58     11.66 o 
   3  11   6       23.48       36.15      7.02 o 
   4  11   6      748.37      740.04     35.86 o 
  -8  12   6       27.33       27.28      6.92 o 
  -7  12   6        7.44        4.81      6.17 o 
  -6  12   6      885.20      888.88     24.85 o 
  -5  12   6      265.78      276.85     14.49 o 
  -4  12   6      491.16      479.87     17.45 o 
  -3  12   6       23.46       29.49      5.98 o 
  -2  12   6      396.68      357.69     16.83 o 
  -1  12   6      328.95      338.72     15.97 o 
   0  12   6     1189.28     1282.99     35.12 o 
   1  12   6        0.69        8.96     13.96 o 
   2  12   6      195.06      190.17     17.22 o 
   3  12   6      656.28      659.96     31.93 o 
  -7  13   6       43.80       64.68     11.61 o 
  -6  13   6       13.92       14.36      4.05 o 
  -5  13   6        4.92        9.67      4.33 o 
  -4  13   6       26.09       22.31      5.34 o 
  -3  13   6        0.41       -4.16      5.90 o 
  -2  13   6      109.37       69.48     10.53 o 
  -1  13   6        0.35        4.90      7.56 o 
   0  13   6        3.55       22.97      6.67 o 
   1  13   6      238.34      228.50     20.46 o 
  -4  14   6       58.58       49.74     11.32 o 
  -3  14   6       17.29       13.98      5.94 o 
  -2  14   6      246.44      246.91     18.93 o 
  -1  14   6     1647.44     1824.49     62.31 o 
 -13   1   7      855.96      795.10     40.80 o 
 -12   1   7      433.85      366.16     26.75 o 
 -11   1   7        0.76        6.14      2.26 o 
 -10   1   7     1017.45     1119.95     24.98 o 
  -9   1   7      373.18      343.14      9.01 o 
  -8   1   7     1073.53     1085.49     12.31 o 
  -7   1   7        0.09        7.71      2.32 o 
  -6   1   7      832.14      789.74     10.58 o 
  -5   1   7      968.95      907.44     11.68 o 
  -4   1   7     5229.15     5432.23     36.69 o 
  -3   1   7       21.64       37.53      4.06 o 
  -2   1   7     2844.48     2860.31     22.07 o 
  -1   1   7     9566.19     9826.99     52.80 o 
   0   1   7     3253.90     3330.92     21.20 o 
   1   1   7     1081.19     1055.58     12.16 o 
   2   1   7     1297.22     1354.88     17.34 o 
   3   1   7     2550.43     2526.35     27.06 o 
   4   1   7     3800.54     3901.36     51.97 o 
   5   1   7     1531.78     1501.95     29.79 o 
   6   1   7       94.24       95.91      7.90 o 
   7   1   7     1548.80     1528.83     63.76 o 
 -13   2   7      150.29      132.18     16.55 o 
 -12   2   7      257.59      278.66     22.65 o 
 -11   2   7      911.71     1020.27     25.04 o 
 -10   2   7       16.89       18.25      5.65 o 
  -9   2   7       22.68       17.81      3.73 o 
  -8   2   7     1306.17     1303.94     13.05 o 
  -7   2   7     3100.24     3214.69     21.90 o 
  -6   2   7     1585.93     1512.97     14.36 o 
  -5   2   7      164.31      160.98      5.71 o 
  -4   2   7     3585.78     3742.44     27.71 o 
  -3   2   7     4984.91     5108.89     37.57 o 
  -2   2   7     2402.06     2364.10     25.09 o 
  -1   2   7      330.76      347.39      9.69 o 
   0   2   7     1630.03     1644.19     15.64 o 
   1   2   7     3159.86     3167.86     40.32 o 
   2   2   7     3024.18     3138.07     29.15 o 
   3   2   7      550.22      548.99     13.15 o 
   4   2   7      184.98      173.65      9.03 o 
   5   2   7     1499.68     1583.54     30.79 o 
   6   2   7      928.09      925.51     28.32 o 
   7   2   7      262.51      219.68     13.16 o 
 -13   3   7      268.99      268.77     21.90 o 
 -12   3   7       35.04       23.98     10.39 o 
 -11   3   7        9.93        9.24      3.83 o 
 -10   3   7       70.80       60.54      6.97 o 
  -9   3   7       26.81        8.89      6.01 o 
  -8   3   7        1.46       14.90      4.80 o 
  -7   3   7       36.39       36.34      3.25 o 
  -6   3   7      199.50      192.86      6.59 o 
  -5   3   7       20.12       23.30      2.77 o 
  -4   3   7        0.93        9.77      2.50 o 
  -3   3   7       57.99       65.20      5.35 o 
  -2   3   7       80.85       59.46      5.47 o 
  -1   3   7      164.63      191.12      8.00 o 
   0   3   7        8.08        3.94      2.61 o 
   1   3   7      222.94      223.92      5.28 o 
   2   3   7     1004.72     1031.67     14.69 o 
   3   3   7       71.98       87.71      6.39 o 
   4   3   7       77.15       83.63      6.49 o 
   5   3   7       37.95       28.60      4.93 o 
   6   3   7      113.16       76.09      8.90 o 
   7   3   7      275.89      280.01     14.64 o 
 -12   4   7      241.12      242.79     16.78 o 
 -11   4   7     1602.19     1686.43     43.64 o 
 -10   4   7      469.17      462.88     14.46 o 
  -9   4   7       21.81       16.47      6.35 o 
  -8   4   7      809.01      795.56     16.28 o 
  -7   4   7      101.06      107.82      5.43 o 
  -6   4   7      154.55      152.24      5.72 o 
  -5   4   7      455.30      479.02     12.02 o 
  -4   4   7     1296.89     1264.54     11.65 o 
  -3   4   7     2437.51     2387.20     24.30 o 
  -2   4   7     2662.88     2751.35     29.41 o 
  -1   4   7        6.40       13.69      3.88 o 
   0   4   7      831.21      803.32     16.72 o 
   1   4   7     6310.78     6470.85     66.35 o 
   2   4   7     1319.93     1320.43     16.50 o 
   3   4   7       85.39       89.84      5.99 o 
   4   4   7      117.70      131.36      7.84 o 
   5   4   7     3337.44     3310.41     44.16 o 
   6   4   7     1698.33     1692.35     43.53 o 
 -12   5   7       77.29       49.73      8.70 o 
 -11   5   7        3.44        9.45      4.89 o 
 -10   5   7       42.40       36.75      9.44 o 
  -9   5   7      900.27      908.67     17.94 o 
  -8   5   7     2488.72     2519.46     47.99 o 
  -7   5   7      607.67      625.32     11.72 o 
  -6   5   7       61.21       60.59      4.35 o 
  -5   5   7      643.99      630.63      9.63 o 
  -4   5   7      530.31      483.54      9.23 o 
  -3   5   7      195.63      194.99      8.62 o 
  -2   5   7      140.00      119.79      8.52 o 
  -1   5   7     1618.42     1571.86     24.70 o 
   0   5   7     2111.90     2139.95     38.95 o 
   1   5   7      826.06      770.47     20.76 o 
   2   5   7     3320.12     3310.94     47.54 o 
   3   5   7     3542.13     3661.95     62.78 o 
   4   5   7     2082.44     2101.34     33.52 o 
   5   5   7       43.68       37.02      6.03 o 
   6   5   7      310.62      316.00     14.97 o 
 -12   6   7      415.81      474.81     22.02 o 
 -11   6   7        2.02       14.67      7.22 o 
 -10   6   7      298.08      300.60     14.13 o 
  -9   6   7      206.89      188.93      9.93 o 
  -8   6   7        9.63       10.67      3.59 o 
  -7   6   7      727.15      728.67     15.20 o 
  -6   6   7      374.15      367.36      8.88 o 
  -5   6   7       41.80       42.88      3.73 o 
  -4   6   7      787.02      772.79     11.64 o 
  -3   6   7      544.99      521.18     14.47 o 
  -2   6   7      288.35      317.50     11.68 o 
  -1   6   7      218.35      200.18     10.16 o 
   0   6   7      337.78      327.34     14.15 o 
   1   6   7     3783.23     3733.25     90.35 o 
   2   6   7     2141.43     2153.59     31.23 o 
   3   6   7     1393.89     1416.99     24.39 o 
   4   6   7       48.96       44.04      7.40 o 
   5   6   7       87.58       81.74      8.13 o 
   6   6   7      175.67      175.55     17.52 o 
 -11   7   7      285.72      293.55     18.22 o 
 -10   7   7      235.58      250.50     17.65 o 
  -9   7   7      628.40      628.67     19.66 o 
  -8   7   7      105.28       97.06      4.58 o 
  -7   7   7      323.69      278.49      7.35 o 
  -6   7   7     3257.76     3357.43     52.79 o 
  -5   7   7      914.35      911.40     13.76 o 
  -4   7   7     3815.05     3726.34     59.43 o 
  -3   7   7       58.49       57.61      7.12 o 
  -2   7   7     1622.31     1655.37     25.81 o 
  -1   7   7     2886.50     2851.34     36.39 o 
   0   7   7     5813.39     6342.19     70.10 o 
   1   7   7      856.25      828.96     25.24 o 
   2   7   7      429.71      422.28     11.75 o 
   3   7   7     1568.76     1638.54     38.57 o 
   4   7   7     1176.29     1189.54     41.69 o 
   5   7   7      422.93      389.92     22.25 o 
 -11   8   7       91.89      120.11     16.41 o 
 -10   8   7       49.54       49.68     10.14 o 
  -9   8   7       51.63       30.75      7.95 o 
  -8   8   7     1545.34     1433.92     49.90 o 
  -7   8   7      582.11      556.52     14.05 o 
  -6   8   7     1332.00     1399.20     20.15 o 
  -5   8   7      266.80      254.56      9.16 o 
  -4   8   7      118.81      113.64      5.97 o 
  -3   8   7     3393.65     3358.56     59.01 o 
  -2   8   7      172.69      186.57     12.14 o 
  -1   8   7      574.96      615.94     25.18 o 
   0   8   7      197.99      196.18     26.47 o 
   1   8   7     3577.16     3621.08     60.85 o 
   2   8   7     3054.76     3088.18     50.03 o 
   3   8   7      487.08      469.90     24.38 o 
   4   8   7      350.76      369.09     20.93 o 
   5   8   7      305.81      258.52     21.13 o 
 -10   9   7       17.14       18.43      5.99 o 
  -9   9   7        5.59       18.99      9.82 o 
  -8   9   7     1767.79     1743.19     31.13 o 
  -7   9   7       36.33       22.88      3.80 o 
  -6   9   7      123.23      121.49      9.03 o 
  -5   9   7      352.59      324.19      9.97 o 
  -4   9   7       13.53        5.88      2.88 o 
  -3   9   7      204.96      159.13      6.42 o 
  -2   9   7      211.94      206.01      7.17 o 
  -1   9   7      650.73      612.85     13.68 o 
   0   9   7       31.53       25.17      3.01 o 
   1   9   7       89.14       83.38      8.79 o 
   2   9   7      782.14      707.12     28.77 o 
   3   9   7      614.00      629.61     25.41 o 
   4   9   7      108.70      114.86     15.63 o 
  -9  10   7      970.84      926.49     36.34 o 
  -8  10   7      268.07      229.48     21.33 o 
  -7  10   7      258.93      291.83     10.57 o 
  -6  10   7      284.55      296.82      9.36 o 
  -5  10   7       43.64       51.15      5.04 o 
  -4  10   7      394.71      389.11     13.68 o 
  -3  10   7     1507.17     1646.00     37.00 o 
  -2  10   7     1459.15     1511.65     53.96 o 
  -1  10   7       15.29       11.21      8.33 o 
   0  10   7      725.39      625.70     46.92 o 
   1  10   7     2209.04     2402.34     48.66 o 
   2  10   7     1854.68     1953.68     49.83 o 
   3  10   7       97.36      108.78     12.96 o 
  -8  11   7       40.22       71.21     11.41 o 
  -7  11   7        1.18        3.98      4.35 o 
  -6  11   7       43.83       41.77      7.24 o 
  -5  11   7      225.61      197.54     11.01 o 
  -4  11   7      678.56      681.96     35.74 o 
  -3  11   7       18.78       30.08      6.23 o 
  -2  11   7        3.27        7.30      4.52 o 
  -1  11   7      525.31      561.11     23.51 o 
   0  11   7      133.27      143.16     15.02 o 
   1  11   7        1.94       18.15      9.46 o 
   2  11   7      150.63      152.07     15.38 o 
  -7  12   7      694.96      619.80     37.94 o 
  -6  12   7       22.71       17.45      4.89 o 
  -5  12   7       24.81        9.98      5.22 o 
  -4  12   7      337.32      292.72     26.48 o 
  -3  12   7      465.70      456.66     23.67 o 
  -2  12   7      491.23      515.87     25.77 o 
  -1  12   7       15.80       10.46      7.58 o 
   0  12   7      377.36      416.51     23.71 o 
   1  12   7      767.77      798.02     37.89 o 
  -5  13   7      280.82      271.28     20.45 o 
  -4  13   7      810.33      925.02     38.23 o 
  -3  13   7        5.05        8.83      9.37 o 
  -2  13   7      558.49      606.02     27.77 o 
  -1  13   7     1491.11     1563.71     68.99 o 
 -13   0   8     1408.35     1437.29     85.87 o 
 -12   0   8      605.88      610.86     43.49 o 
 -11   0   8       22.07        9.50     11.62 o 
 -10   0   8       52.20       63.64      6.31 o 
  -9   0   8     1547.57     1581.49     33.92 o 
  -8   0   8     3743.10     3910.02     64.22 o 
  -7   0   8      530.60      493.54     12.35 o 
  -6   0   8      350.76      319.41     10.55 o 
  -5   0   8     6585.66     6824.98     45.22 o 
  -4   0   8     2064.27     1976.41     23.10 o 
  -3   0   8      124.15       93.27      6.51 o 
  -2   0   8      393.64      416.47     17.90 o 
  -1   0   8      365.14      349.38     11.66 o 
   0   0   8     2132.91     2169.16     30.00 o 
   1   0   8     3175.44     3238.11     42.23 o 
   2   0   8     1276.74     1308.78     26.63 o 
   3   0   8      525.29      576.92     25.59 o 
   4   0   8     3449.12     3790.78     87.67 o 
   5   0   8      922.98      794.19     33.11 o 
   6   0   8       25.46       17.93      7.11 o 
 -13   1   8       22.74       19.67      8.40 o 
 -12   1   8      108.05       96.74     14.06 o 
 -11   1   8     1021.81      959.22     27.76 o 
 -10   1   8     1106.45     1027.00     25.55 o 
  -9   1   8      129.93      116.52      4.70 o 
  -8   1   8      471.13      489.53      8.89 o 
  -7   1   8       87.58       83.29      5.03 o 
  -6   1   8      618.78      604.47      9.46 o 
  -5   1   8      409.88      382.83      8.03 o 
  -4   1   8      569.77      563.35      8.72 o 
  -3   1   8       49.46       58.42      3.72 o 
  -2   1   8      780.34      751.12      8.26 o 
  -1   1   8      166.03      179.62      4.87 o 
   0   1   8       24.42       41.95      4.69 o 
   1   1   8     1543.55     1574.12     18.22 o 
   2   1   8       36.23       40.63      4.30 o 
   3   1   8      248.30      283.28     11.18 o 
   4   1   8       10.96       11.80      8.01 o 
   5   1   8      681.79      658.59     18.46 o 
   6   1   8      252.74      225.78     14.14 o 
 -12   2   8       14.52       31.27     11.66 o 
 -11   2   8      174.41      159.83     12.21 o 
 -10   2   8      579.60      549.91     16.34 o 
  -9   2   8      360.25      342.27     10.76 o 
  -8   2   8     1712.14     1710.61     23.61 o 
  -7   2   8      314.56      299.85      7.17 o 
  -6   2   8      987.34      984.49     12.65 o 
  -5   2   8      679.73      655.57     11.57 o 
  -4   2   8     1979.71     1976.55     17.36 o 
  -3   2   8        4.16        5.06      2.95 o 
  -2   2   8      168.68      177.42      7.95 o 
  -1   2   8     1070.24     1056.80     18.69 o 
   0   2   8     1725.81     1711.90     26.90 o 
   1   2   8      467.50      465.61     10.48 o 
   2   2   8      208.51      213.23      7.83 o 
   3   2   8      389.72      392.09     10.06 o 
   4   2   8      139.90      137.60      9.04 o 
   5   2   8      150.07      148.65     10.49 o 
   6   2   8      196.73      162.04     16.30 o 
 -12   3   8      914.33      905.07     41.27 o 
 -11   3   8      309.76      314.19     21.84 o 
 -10   3   8     1585.25     1611.85     40.22 o 
  -9   3   8      277.85      248.77     10.54 o 
  -8   3   8      659.00      648.59     12.07 o 
  -7   3   8     6853.21     7088.22     39.30 o 
  -6   3   8     5584.69     5891.34     40.22 o 
  -5   3   8     2656.36     2683.50     29.16 o 
  -4   3   8      584.52      586.20     12.54 o 
  -3   3   8     2293.67     2249.32     30.78 o 
  -2   3   8     3770.81     3833.03     45.46 o 
  -1   3   8      791.16      732.56     15.82 o 
   0   3   8       22.24       22.11      7.09 o 
   1   3   8     3582.78     3629.77     65.85 o 
   2   3   8     1343.71     1431.43     24.25 o 
   3   3   8     2288.56     2332.77     32.35 o 
   4   3   8      687.65      675.31     18.09 o 
   5   3   8      785.14      785.30     25.64 o 
 -12   4   8       99.30      116.21     18.64 o 
 -11   4   8        0.49        3.16      7.41 o 
 -10   4   8       31.93       21.40      4.02 o 
  -9   4   8     1578.76     1618.02     32.66 o 
  -8   4   8        3.18        3.35      1.82 o 
  -7   4   8      312.81      296.89      7.42 o 
  -6   4   8      529.31      523.82      9.38 o 
  -5   4   8      340.78      330.58      6.79 o 
  -4   4   8      567.27      543.05     12.43 o 
  -3   4   8      359.09      360.80     11.38 o 
  -2   4   8      649.78      631.97     15.74 o 
  -1   4   8      265.82      274.48     11.15 o 
   0   4   8      216.98      226.59     12.00 o 
   1   4   8      215.60      201.28     11.98 o 
   2   4   8      858.76      927.11     19.63 o 
   3   4   8       14.36       11.03      3.07 o 
   4   4   8        5.90       17.69      6.49 o 
   5   4   8       58.53       51.51     11.25 o 
 -12   5   8        7.85       19.63      7.62 o 
 -11   5   8      763.90      687.23     22.40 o 
 -10   5   8      476.91      463.24     16.09 o 
  -9   5   8        6.64        8.71      3.80 o 
  -8   5   8        8.49       10.28      3.19 o 
  -7   5   8      490.28      488.48     12.46 o 
  -6   5   8     1286.81     1265.93     15.29 o 
  -5   5   8      443.29      401.53      8.84 o 
  -4   5   8     3352.53     3365.56     35.09 o 
  -3   5   8       20.15       20.32      4.35 o 
  -2   5   8     1470.03     1423.89     23.61 o 
  -1   5   8     1190.84     1211.85     24.58 o 
   0   5   8      585.58      603.44     20.33 o 
   1   5   8     2734.85     2708.48     56.81 o 
   2   5   8       35.85       37.19      6.76 o 
   3   5   8      176.87      145.65      9.21 o 
   4   5   8       13.97       12.52      8.82 o 
   5   5   8      369.61      417.61     23.58 o 
 -11   6   8      177.00      160.46     16.88 o 
 -10   6   8      583.68      632.04     18.21 o 
  -9   6   8     1437.07     1468.70     31.85 o 
  -8   6   8      678.61      678.87     15.39 o 
  -7   6   8      645.56      616.82     14.07 o 
  -6   6   8       10.87       15.91      2.41 o 
  -5   6   8     2713.96     2618.84     47.55 o 
  -4   6   8     5085.16     5213.72     94.48 o 
  -3   6   8       45.54       51.67      5.97 o 
  -2   6   8        9.36       14.48      5.41 o 
  -1   6   8     3426.54     3476.17     64.60 o 
   0   6   8     1695.26     1797.81     30.67 o 
   1   6   8       16.42       15.39      8.30 o 
   2   6   8       89.96       91.96     12.32 o 
   3   6   8      725.99      737.49     26.32 o 
   4   6   8     2560.82     2727.72     76.10 o 
 -11   7   8        2.06        1.91      7.43 o 
 -10   7   8      180.79      180.00     14.52 o 
  -9   7   8        0.47        1.02      4.33 o 
  -8   7   8       43.43       34.91      6.16 o 
  -7   7   8        8.78       13.40      3.10 o 
  -6   7   8       50.45       51.40      5.55 o 
  -5   7   8       22.68       20.83      3.02 o 
  -4   7   8       24.67       23.12      5.69 o 
  -3   7   8      288.35      266.80     12.55 o 
  -2   7   8      181.14      188.97     12.64 o 
  -1   7   8      110.55      105.85     12.97 o 
   0   7   8      540.81      517.26     33.80 o 
   1   7   8      397.34      392.13     19.45 o 
   2   7   8       48.29       31.26      7.55 o 
   3   7   8       16.80       51.03     10.24 o 
   4   7   8        4.44        0.30      9.05 o 
 -10   8   8       70.58       75.73     13.45 o 
  -9   8   8     2475.86     2553.62     54.18 o 
  -8   8   8     3578.62     3751.77     53.83 o 
  -7   8   8       69.98       78.77      5.53 o 
  -6   8   8      113.66      104.26      5.68 o 
  -5   8   8      407.30      362.36     17.26 o 
  -4   8   8     2592.08     2549.34     76.93 o 
  -3   8   8     1172.73     1120.22     30.01 o 
  -2   8   8       45.99       50.66      9.27 o 
  -1   8   8      622.04      627.41     23.92 o 
   0   8   8      318.77      303.17     20.34 o 
   1   8   8      156.49      147.11     15.36 o 
   2   8   8      564.37      497.83     23.01 o 
   3   8   8      618.52      665.42     30.28 o 
 -10   9   8      619.27      654.47     27.95 o 
  -9   9   8      424.33      387.52     19.65 o 
  -8   9   8      427.77      416.80     18.90 o 
  -7   9   8      471.90      486.11     17.81 o 
  -6   9   8      579.59      510.36     34.70 o 
  -5   9   8      765.61      691.25     39.82 o 
  -4   9   8       30.83       12.73      2.53 o 
  -3   9   8     2617.75     2585.71     55.63 o 
  -2   9   8     1741.85     1830.30     51.88 o 
  -1   9   8       24.63       31.32      6.12 o 
   0   9   8       21.70       10.57      7.97 o 
   1   9   8      151.96      174.19     15.85 o 
   2   9   8      437.06      489.74     26.68 o 
   3   9   8      690.89      723.83     39.58 o 
  -9  10   8       32.40       34.96     16.40 o 
  -8  10   8       55.00       82.62     16.76 o 
  -7  10   8      198.36      168.80     16.60 o 
  -6  10   8       10.05       14.01      4.11 o 
  -5  10   8        0.41       -2.42      4.49 o 
  -4  10   8       43.06       39.12      8.36 o 
  -3  10   8       13.55       11.74      5.30 o 
  -2  10   8      373.94      325.52     19.38 o 
  -1  10   8        1.56       10.71      9.92 o 
   0  10   8        1.49        0.99     14.73 o 
   1  10   8        5.84        7.97      6.93 o 
   2  10   8        0.21        4.20     10.40 o 
  -7  11   8      426.90      464.49     29.50 o 
  -6  11   8     1046.31     1045.32     37.28 o 
  -5  11   8       70.32       89.45     11.80 o 
  -4  11   8        3.46        8.83      6.62 o 
  -3  11   8     1195.20     1273.00     37.35 o 
  -2  11   8      407.40      440.16     22.47 o 
  -1  11   8      442.24      453.37     23.11 o 
   0  11   8       10.67       19.41      7.63 o 
   1  11   8      284.39      283.92     21.39 o 
  -5  12   8      650.69      612.52     25.73 o 
  -4  12   8      965.71     1043.31     41.58 o 
  -3  12   8       16.10       19.32      8.12 o 
  -2  12   8      149.93      125.60     14.61 o 
  -1  12   8      420.47      438.43     25.03 o 
 -12   1   9      258.73      248.37     22.37 o 
 -11   1   9      236.75      221.50     19.42 o 
 -10   1   9      163.10      122.78     15.15 o 
  -9   1   9      818.39      839.29     13.46 o 
  -8   1   9      799.04      765.28     11.29 o 
  -7   1   9      150.67      156.51      6.00 o 
  -6   1   9      294.47      317.01      8.39 o 
  -5   1   9     1004.46      943.57     12.82 o 
  -4   1   9     2654.47     2632.03     23.46 o 
  -3   1   9     1604.88     1599.50     15.37 o 
  -2   1   9      184.46      194.52      9.46 o 
  -1   1   9     1081.28     1060.68     17.30 o 
   0   1   9     3956.69     4174.06     35.66 o 
   1   1   9     1076.87     1095.34     20.67 o 
   2   1   9      207.87      208.13      8.02 o 
   3   1   9      519.53      605.62     24.60 o 
   4   1   9     1059.62     1078.83     31.58 o 
 -12   2   9       24.02       13.45      6.58 o 
 -11   2   9      175.10      174.82     21.86 o 
 -10   2   9      867.00      843.73     23.98 o 
  -9   2   9       22.92       18.64      3.37 o 
  -8   2   9        7.01        5.86      2.02 o 
  -7   2   9      155.01      151.19      6.00 o 
  -6   2   9      620.61      598.55     11.82 o 
  -5   2   9      123.97      113.49      4.65 o 
  -4   2   9      197.11      189.97      8.36 o 
  -3   2   9     1282.76     1284.96     23.77 o 
  -2   2   9     1235.27     1264.56     28.49 o 
  -1   2   9     5583.74     5727.07    106.63 o 
   0   2   9       15.58       15.21      5.11 o 
   1   2   9      332.61      330.77      8.42 o 
   2   2   9     2318.00     2486.48     47.00 o 
   3   2   9     2094.63     2191.59     50.04 o 
   4   2   9      522.42      490.52     24.36 o 
 -12   3   9      491.73      491.02     26.02 o 
 -11   3   9       56.05       37.81      8.38 o 
 -10   3   9      194.17      166.10      8.72 o 
  -9   3   9      144.02      132.97      6.21 o 
  -8   3   9       53.96       55.50      4.58 o 
  -7   3   9       16.39       14.93      3.35 o 
  -6   3   9      114.87      104.42      5.18 o 
  -5   3   9        5.72        5.10      2.43 o 
  -4   3   9       16.67       21.16      4.74 o 
  -3   3   9      997.85      979.37     22.15 o 
  -2   3   9        5.51       10.95      4.61 o 
  -1   3   9      430.38      388.32     14.21 o 
   0   3   9       61.02       70.73     10.27 o 
   1   3   9      118.95      109.26      9.70 o 
   2   3   9      327.69      312.19     14.19 o 
   3   3   9      847.74      871.80     29.67 o 
   4   3   9        9.65        3.82      8.91 o 
 -12   4   9      147.10      175.52     17.87 o 
 -11   4   9      893.95      932.56     36.99 o 
 -10   4   9      326.65      310.35     13.00 o 
  -9   4   9      485.77      501.95     14.44 o 
  -8   4   9      912.29      919.58     15.02 o 
  -7   4   9      966.58      945.54     16.84 o 
  -6   4   9     6965.87     7255.85     34.37 o 
  -5   4   9       55.98       63.40      5.77 o 
  -4   4   9       16.08       17.71      4.11 o 
  -3   4   9      707.57      685.17     18.26 o 
  -2   4   9     3425.60     3585.89     41.91 o 
  -1   4   9     3157.64     3295.01     40.49 o 
   0   4   9       33.63       44.04     11.15 o 
   1   4   9      121.47      116.13     10.45 o 
   2   4   9     2374.56     2429.64     38.70 o 
   3   4   9     3165.52     3411.04    137.15 o 
   4   4   9      673.52      653.53     54.70 o 
 -11   5   9      355.44      332.27     25.60 o 
 -10   5   9      413.00      390.00     19.80 o 
  -9   5   9      164.37      143.54     12.06 o 
  -8   5   9      914.80      925.96     25.41 o 
  -7   5   9        8.50       10.76      2.63 o 
  -6   5   9       44.20       44.85      4.16 o 
  -5   5   9     2405.03     2405.55     51.78 o 
  -4   5   9     1411.09     1420.94     22.85 o 
  -3   5   9     1844.15     1882.89     29.96 o 
  -2   5   9      221.98      242.57     15.70 o 
  -1   5   9      539.32      590.27     20.98 o 
   0   5   9      649.94      637.21     19.97 o 
   1   5   9     2166.93     2290.67     52.27 o 
   2   5   9      442.92      488.33     27.10 o 
   3   5   9       15.94       12.89      7.21 o 
 -11   6   9       39.82       41.50      9.64 o 
 -10   6   9      127.53      125.09     11.82 o 
  -9   6   9       31.39       30.75      7.08 o 
  -8   6   9       45.53       36.95      5.90 o 
  -7   6   9        9.20        9.73      2.39 o 
  -6   6   9      161.20      144.90      7.73 o 
  -5   6   9      171.21      171.82     11.13 o 
  -4   6   9        9.38        7.25      4.34 o 
  -3   6   9      345.60      312.78     13.94 o 
  -2   6   9      194.53      178.17     13.24 o 
  -1   6   9      646.08      587.67     19.86 o 
   0   6   9      245.30      227.78     16.35 o 
   1   6   9       13.75       22.94     11.23 o 
   2   6   9      196.91      172.88     16.88 o 
   3   6   9       60.31       42.87      7.96 o 
 -10   7   9        6.80        8.21      5.55 o 
  -9   7   9      417.86      438.78     19.24 o 
  -8   7   9      856.38      889.27     49.22 o 
  -7   7   9      735.04      709.69     28.72 o 
  -6   7   9      114.05       88.68      7.82 o 
  -5   7   9      930.99      982.55     24.36 o 
  -4   7   9      679.89      731.06     21.74 o 
  -3   7   9      121.65      154.73     12.90 o 
  -2   7   9       35.15       21.66      7.40 o 
  -1   7   9      514.39      521.60     24.22 o 
   0   7   9     2140.87     2125.86     43.16 o 
   1   7   9     2016.51     2110.11     53.16 o 
   2   7   9      354.03      372.46     34.46 o 
 -10   8   9      216.19      205.12     14.56 o 
  -9   8   9      156.67      183.67     20.13 o 
  -8   8   9       23.78       26.93      8.08 o 
  -7   8   9        4.54        9.09      3.91 o 
  -6   8   9      350.76      315.16     25.20 o 
  -5   8   9       48.59       62.90      7.63 o 
  -4   8   9       86.16       87.03     10.40 o 
  -3   8   9      501.35      526.98     22.65 o 
  -2   8   9      360.68      389.65     19.75 o 
  -1   8   9      186.98      200.03     17.27 o 
   0   8   9      221.03      206.58     16.78 o 
   1   8   9       52.41       29.17      8.12 o 
   2   8   9      262.17      293.61     20.30 o 
  -9   9   9       15.02       18.67      6.70 o 
  -8   9   9      108.39      121.31     17.42 o 
  -7   9   9        1.18        7.41      4.18 o 
  -6   9   9        3.00       11.55      5.15 o 
  -5   9   9      114.33      113.23     11.31 o 
  -4   9   9      900.35      876.07     29.33 o 
  -3   9   9      145.89      130.86     13.65 o 
  -2   9   9      144.74       95.50     17.61 o 
  -1   9   9       85.88       64.68      9.37 o 
   0   9   9      610.41      607.99     28.74 o 
   1   9   9     1387.55     1356.75     49.99 o 
  -7  10   9      804.14      764.81     47.87 o 
  -6  10   9     1445.77     1444.71     58.23 o 
  -5  10   9      537.11      528.62     25.67 o 
  -4  10   9      185.93      162.66     15.28 o 
  -3  10   9      402.43      374.15     21.93 o 
  -2  10   9     1403.08     1531.03     49.49 o 
  -1  10   9     1129.13     1180.00     44.71 o 
   0  10   9       86.26       92.36     33.22 o 
  -5  11   9      232.60      225.17     17.24 o 
  -4  11   9       22.62       40.61     13.53 o 
  -3  11   9      114.27      113.96     14.15 o 
 -11   0  10       24.57        9.95     11.14 o 
 -10   0  10       24.20       22.55     14.53 o 
  -9   0  10      124.40      109.92      9.15 o 
  -8   0  10     2577.46     2648.82     54.11 o 
  -7   0  10     4780.10     4851.52     90.21 o 
  -6   0  10     1253.11     1225.56     69.55 o 
  -5   0  10       54.36       46.17      5.58 o 
  -4   0  10     1405.75     1423.99     34.30 o 
  -3   0  10     3832.22     4035.93     98.73 o 
  -2   0  10      545.96      543.98     16.15 o 
  -1   0  10     2262.52     2332.11     74.57 o 
   0   0  10      905.29      979.55     36.40 o 
   1   0  10     3636.47     3788.40     99.78 o 
   2   0  10      240.52      244.02     39.32 o 
   3   0  10       30.93       32.69     13.57 o 
 -11   1  10      193.82      218.18     17.12 o 
 -10   1  10       51.27       24.22      7.22 o 
  -9   1  10      766.90      754.51     17.35 o 
  -8   1  10       29.49       18.93      2.92 o 
  -7   1  10      639.69      618.41     11.28 o 
  -6   1  10     3173.94     3263.93     50.68 o 
  -5   1  10      545.49      536.45     12.01 o 
  -4   1  10       12.11        7.50      2.79 o 
  -3   1  10        2.36        5.01      4.61 o 
  -2   1  10     2027.96     2083.85     80.98 o 
  -1   1  10      561.48      540.50     15.62 o 
   0   1  10      494.93      499.74     18.74 o 
   1   1  10       41.46       24.43      6.66 o 
   2   1  10      238.95      233.73     15.16 o 
   3   1  10      168.97      154.03     25.95 o 
 -11   2  10      228.94      199.15     16.67 o 
 -10   2  10      304.29      268.34     14.66 o 
  -9   2  10        2.61        5.26      3.78 o 
  -8   2  10       86.55       83.94      6.01 o 
  -7   2  10     2022.45     2026.94     24.73 o 
  -6   2  10        5.31        8.18      1.89 o 
  -5   2  10       69.10       67.77      3.71 o 
  -4   2  10     1198.53     1218.46     29.40 o 
  -3   2  10       34.86       38.73     11.80 o 
  -2   2  10      158.24      146.21      9.18 o 
  -1   2  10        9.18       14.63      5.35 o 
   0   2  10      977.31     1034.02     26.79 o 
   1   2  10      663.56      649.62     38.12 o 
   2   2  10       47.40       39.23      7.46 o 
   3   2  10      932.55      955.18     50.87 o 
 -11   3  10      189.95      190.62     18.07 o 
 -10   3  10     1673.33     1693.32     38.31 o 
  -9   3  10      276.89      287.42     12.11 o 
  -8   3  10      520.92      485.39     10.71 o 
  -7   3  10      111.32       95.43      5.18 o 
  -6   3  10     1606.52     1541.84     27.86 o 
  -5   3  10      374.41      356.03     12.52 o 
  -4   3  10      347.02      357.79     16.23 o 
  -3   3  10      321.77      309.63     13.31 o 
  -2   3  10     1015.12     1042.40     24.68 o 
  -1   3  10     2514.31     2550.33     55.05 o 
   0   3  10       73.58       49.44      8.67 o 
   1   3  10      278.28      288.97     17.60 o 
   2   3  10      890.66      957.88     47.47 o 
 -11   4  10      459.21      403.02     21.58 o 
 -10   4  10       92.96       69.44      9.30 o 
  -9   4  10       24.32       24.28      6.53 o 
  -8   4  10       10.92       15.15      3.18 o 
  -7   4  10      674.43      673.11     16.13 o 
  -6   4  10      433.55      417.68     12.66 o 
  -5   4  10       92.72       78.71      7.20 o 
  -4   4  10      337.26      335.35     15.20 o 
  -3   4  10       84.29       84.91     10.35 o 
  -2   4  10      172.76      171.35     11.44 o 
  -1   4  10      241.28      227.75     13.34 o 
   0   4  10      329.10      299.96     14.74 o 
   1   4  10      153.38      188.47     17.64 o 
   2   4  10       82.46       62.60     12.02 o 
 -10   5  10      432.50      411.23     17.00 o 
  -9   5  10      786.53      786.85     24.19 o 
  -8   5  10      453.95      428.78     28.64 o 
  -7   5  10      242.93      233.27      8.39 o 
  -6   5  10     1472.68     1472.06     35.45 o 
  -5   5  10      525.95      494.53     14.44 o 
  -4   5  10     1277.72     1260.05     33.57 o 
  -3   5  10       42.02       41.87      7.71 o 
  -2   5  10      567.13      583.90     18.40 o 
  -1   5  10     1026.90     1021.82     24.58 o 
   0   5  10       22.76       20.26      5.55 o 
   1   5  10       30.47       28.95      9.05 o 
   2   5  10     1987.61     2098.31     82.94 o 
 -10   6  10       81.13       87.10     12.27 o 
  -9   6  10      189.85      176.78     19.95 o 
  -8   6  10     1786.05     1854.21     55.04 o 
  -7   6  10      878.04      869.95     29.71 o 
  -6   6  10       31.90       36.12      6.58 o 
  -5   6  10      227.25      196.53     12.01 o 
  -4   6  10     1138.22     1135.29     30.26 o 
  -3   6  10     2297.28     2342.28     44.24 o 
  -2   6  10      612.38      625.97     23.67 o 
  -1   6  10      384.33      383.47     20.56 o 
   0   6  10      482.33      478.98     22.13 o 
   1   6  10     2450.72     2612.68     87.28 o 
  -9   7  10       12.11       11.75      9.39 o 
  -8   7  10        2.02       11.71      7.26 o 
  -7   7  10      144.25      135.96     14.38 o 
  -6   7  10      206.40      182.16     15.32 o 
  -5   7  10      129.12      116.43     14.86 o 
  -4   7  10      210.61      233.69     15.62 o 
  -3   7  10       85.49       77.15     11.52 o 
  -2   7  10      102.54       74.88     20.80 o 
  -1   7  10      110.14      107.35     12.73 o 
   0   7  10      286.00      252.38     19.91 o 
  -8   8  10      238.61      265.10     22.01 o 
  -7   8  10      264.73      259.12     15.17 o 
  -6   8  10       94.46       93.58     11.43 o 
  -5   8  10      254.89      237.36     18.78 o 
  -4   8  10      774.74      786.33     31.20 o 
  -3   8  10      761.49      784.27     31.87 o 
  -2   8  10       57.05       59.70     15.22 o 
  -1   8  10      368.09      340.40     20.70 o 
  -7   9  10      118.29      105.92     18.79 o 
  -6   9  10      930.12      963.41     50.10 o 
  -5   9  10     1389.97     1414.94     48.84 o 
  -4   9  10      360.99      340.89     19.50 o 
  -3   9  10       17.02        6.16      8.67 o 
  -2   9  10     1053.34     1091.98     42.46 o 
 -10   1  11       52.42       36.52      8.07 o 
  -9   1  11       50.92       42.22      6.46 o 
  -8   1  11     3188.80     3324.29     59.12 o 
  -7   1  11      192.47      193.10     11.17 o 
  -6   1  11       22.70       20.62      6.39 o 
  -5   1  11       10.56        9.57      3.40 o 
  -4   1  11      174.03      178.21     11.99 o 
  -3   1  11     3082.51     3189.97     52.56 o 
  -2   1  11      600.67      581.38     29.52 o 
  -1   1  11      162.43      139.42     19.11 o 
   0   1  11      423.88      411.69     30.41 o 
   1   1  11      953.94      891.22     48.20 o 
 -10   2  11     1044.55     1024.42     42.90 o 
  -9   2  11      315.09      279.01     13.63 o 
  -8   2  11      640.60      593.36     15.30 o 
  -7   2  11     1563.06     1469.94     30.53 o 
  -6   2  11     1603.53     1634.65     32.53 o 
  -5   2  11     1095.13     1102.91     30.99 o 
  -4   2  11     1194.03     1256.33     32.09 o 
  -3   2  11        5.34       18.35      5.90 o 
  -2   2  11      325.19      332.27     16.81 o 
  -1   2  11      665.62      725.58     27.73 o 
   0   2  11      379.35      369.81     27.79 o 
 -10   3  11       27.97       17.71      4.23 o 
  -9   3  11        0.14       -4.62      7.70 o 
  -8   3  11      518.99      478.34     17.32 o 
  -7   3  11       41.63       36.99      8.85 o 
  -6   3  11      208.01      191.53     12.34 o 
  -5   3  11       82.10       81.44     15.42 o 
  -4   3  11        4.44        7.98      7.42 o 
  -3   3  11      170.58      152.44     13.73 o 
  -2   3  11       95.95       97.29     12.83 o 
  -1   3  11       62.87       53.74      9.49 o 
   0   3  11        7.98       15.34      8.23 o 
  -9   4  11      695.45      691.71     36.34 o 
  -8   4  11      172.09      150.03     12.76 o 
  -7   4  11      147.78      139.08     12.97 o 
  -6   4  11      458.36      482.39     27.28 o 
  -5   4  11     1462.53     1548.49     38.83 o 
  -4   4  11      289.67      297.55     17.65 o 
  -3   4  11      124.93       99.63     12.36 o 
  -2   4  11     2500.92     2572.54     75.27 o 
  -1   4  11     1689.55     1763.75     57.06 o 
   0   4  11     1429.70     1499.31     78.21 o 
  -9   5  11        0.28       -2.32      9.83 o 
  -8   5  11      335.87      354.90     21.98 o 
  -7   5  11       77.73       80.49     11.17 o 
  -6   5  11      768.70      731.75     29.41 o 
  -5   5  11      357.85      334.84     16.81 o 
  -4   5  11      166.27      172.12     14.15 o 
  -3   5  11      469.53      471.00     22.04 o 
  -2   5  11       10.66       18.29      6.66 o 
  -1   5  11      211.94      211.81     16.83 o 
  -8   6  11       15.42        7.31      8.20 o 
  -7   6  11      261.39      226.54     14.77 o 
  -6   6  11       68.02       57.41      8.94 o 
  -5   6  11       12.33       18.83      8.59 o 
  -4   6  11       15.06        5.41      8.41 o 
  -3   6  11      131.98      126.76     15.30 o 
  -2   6  11       78.44       50.75     13.94 o 
  -7   7  11      821.44      847.06     43.80 o 
  -6   7  11      881.50      861.48     33.76 o 
  -5   7  11       67.75       44.25     11.00 o 
  -4   7  11     1738.03     1728.49     57.23 o 
  -3   7  11     2596.14     2524.13     77.86 o 
  -8   0  12      441.11      415.89     30.76 o 
  -7   0  12      207.41      191.51     23.41 o 
  -6   0  12     1009.05     1016.67     62.06 o 
  -4   0  12      924.27      856.01     58.27 o 
  -3   0  12     1016.93      968.52     67.91 o 
  -2   0  12      520.19      541.45     50.82 o 
  -8   1  12       52.91       44.51      8.76 o 
  -7   1  12      884.05      809.90     38.67 o 
  -6   1  12     1042.33      987.88     43.32 o 
  -5   1  12       83.84       92.88     16.35 o 
  -4   1  12      103.34       98.07     16.77 o 
  -3   1  12      105.83       95.53     16.92 o 
  -2   1  12       78.42       83.39     13.49 o 
  -8   2  12      207.00      184.35     12.78 o 
  -7   2  12      409.21      372.50     22.41 o 
  -6   2  12      422.38      378.79     23.31 o 
  -5   2  12     1048.64      957.64     43.90 o 
  -4   2  12       17.90       25.43      9.37 o 
  -3   2  12     1080.20     1041.10     50.51 o 
  -7   3  12       14.18       14.62      4.80 o 
  -6   3  12      203.39      201.37     14.87 o 
  -5   3  12      675.59      678.68     38.02 o 
  -4   3  12     1903.78     1912.62     77.61 o 
  -3   3  12      257.75      224.96     24.54 o 
  -6   4  12       10.34       10.31      8.90 o 
  -5   4  12      265.14      236.02     21.40 o 
  -4   4  12        5.68        6.51      7.44 o 
                                                 
